# Supplementary material for: Snout Shape in Extant Ruminants
Source: PLoS One. 2014 Nov 5;9(11):e112035. doi: 10.1371/journal.pone.0112035 (PMC4221202; doi:10.1371/journal.pone.0112035)
Supplement: Table S1 — Categorical data used for all analyses, PCA eigenvalues, PCA scores, PCA eigenvectors, and body sizes. (XLS) [file pone.0112035.s001.xls]

## Sheet: Category data
Family	Subfamily	Taxon name	Sub-species	Common Name	Ecology	Criterion	Primary Reference	Ecological Opinions	Ecological Opinions	Category
Bovidae	Hippotraginae	Addax nasomaculatus	-	Addax	Grazer	External reference	Fraser and Rybczynski, in press	Browser/Grazer in Bodmer (1990)	Grazer in Clauss et al. (2002)	Grazer
Bovidae	Aepycerotinae	Aepyceros melampus	-	Impala	Browser/Grazer	Diet composition	Gordon and Illius, 1996	Grazer in Rutberg (1987)	Browser/Grazer in Clauss et al. (2002) and Cantalapiedra et al. (2014)	Unknown
Bovidae	Alcelaphinae	Alcelaphus buselaphus	major	Hartebeest	Grazer	External reference	Clauss et al. (2002)			Grazer
Cervidae	Capreolinae	Alces alces	-	Moose	Browser	External reference	Fraser and Rybczynski, in press			Browser
Cervidae	Capreolinae	Alces palmatus	-	Moose	Browser	External reference	Bodmer, 1990			Browser
Bovidae	Antilopinae	Ammodorcas clarkei	-	Dibatag	Browser	External reference	Cantalapiedra et al. (2014)			Browser
Bovidae	Antilopinae	Antidorcas marsupialis	angloensis	Springbok	Browser	Diet composition	Gordon and Illius, 1996	Browser/Grazer in Bodmer (1990), Clauss et al. (2002) and Fraser and Rybczynski (in press)		Unknown
Antilocapridae	-	Antilocapra americana	-	Pronghorn	Browser	External reference	Rutberg, 1987	Browser/Grazer in Bodmer (1990), Clauss et al. (2002) and Fraser and Rybczynski (in press)		Unknown
Bovidae	Antilopinae	Antilope cervicapra	-	Blackbuck	Grazer	External reference	Cantalapiedra et al. (2014)			Grazer
Cervidae	Cervinae	Axis axis	-	Chital	Browser/Grazer	External reference	Fraser and Rybczynski, in press			Unknown
Bovidae	Alcelaphinae	Beatragus hunteri	-	Hirola	Grazer	External reference	Cantalapiedra et al. (2014)			Grazer
Cervidae	Capreolinae	Blastoceras bezoarticus	-	Pampas Deer	Browser/Grazer	External reference	Cantalapiedra et al. (2014)			Unknown
Cervidae	Capreolinae	Blastoceras dichotomus	-	Marsh Deer	Browser	External reference	Clauss et al. (2002)	Browser/Grazer in Bodmer (1990)		Browser
Bovidae	Bovinae	Bos taurus	taurus	Common cattle	Grazer	External reference	Cantalapiedra et al. (2014)			Grazer
Bovidae	Bovinae	Boselaphus tragocamelus	-	Nilgai	Browser/Grazer	External reference	Fraser and Rybczynski, in press			Unknown
Bovidae	Caprinae	Capra aegagrus	-	Wild goat	Browser/Grazer	External reference	Cantalapiedra et al. (2014)	All other members of genus are mixed feeders		Unknown
Bovidae	Caprinae	Capra falconeri	-	Markhor	Browser/Grazer	External reference	Cantalapiedra et al. (2014)			Unknown
Cervidae	Capreolinae	Capreolus capreolus	-	Western Roe Deer	Browser	External reference	Fraser and Rybczynski, in press			Browser
Bovidae	Cephalophinae	Cephalophus dorsalis	-	Bay Duiker	Browser	External reference	Cantalapiedra et al. (2014)	Frugivore in Bodmer (1990)		Browser
Bovidae	Cephalophinae	Cephalophus harveyi	ignifer	Harvey's Duiker	Browser	External reference	Fraser and Rybczynski, in press			Browser
Bovidae	Cephalophinae	Cephalophus maxwelli	-	Maxwell's Duiker	Browser	External reference	Cantalapiedra et al. (2014)	Frugivore in Bodmer (1990)		Browser
Bovidae	Cephalophinae	Cephalophus monticola	schultzei	Blue Duiker	Browser	External reference	Cantalapiedra et al. (2014)	Browser in Rutberg (1987)	Frugivore in Bodmer (1990) and Clauss et al. (2002)	Browser
Bovidae	Cephalophinae	Cephalophus natelensis	natelensis	Natal Duiker	Browser	External reference	Cantalapiedra et al. (2014)	Frugivore in Bodmer (1990) and Clauss et al. (2002)		Browser
Bovidae	Cephalophinae	Cephalophus niger	-	Black Duiker	Browser	External reference	Cantalapiedra et al. (2014)	Frugivore in Bodmer (1990)		Browser
Bovidae	Cephalophinae	Cephalophus nigrifrons	-	Black-Fronted Duiker	Browser	External reference	Cantalapiedra et al. (2014)	Frugivore in Bodmer (1990)		Browser
Bovidae	Cephalophinae	Cephalophus rufilatus	-	Red-Flanked Duiker	Browser	External reference	Cantalapiedra et al. (2014)	Frugivore in Bodmer (1990)		Browser
Bovidae	Cephalophinae	Cephalophus silvicultor	ruficristus	Yello-Backed Duiker	Browser	External reference	Cantalapiedra et al. (2014)	Frugivore in Bodmer (1990)		Browser
Bovidae	Cephalophinae	Cephalophus zebra	-	Zebra Duiker	Browser	External reference	Cantalapiedra et al. (2014)	Frugivore in Bodmer (1990)		Browser
Cervidae	Cervinae	Cervus axis	ceylonensis	Axis Deer	Browser/Grazer	External reference	Bodmer, 1990			Unknown
Cervidae	Cervinae	Cervus duvauceli	-	Barasingha	Browser/Grazer	External reference	Clauss et al. (2002)			Unknown
Cervidae	Cervinae	Cervus elaphus	-	Elk	Grazer	External reference	Rutberg, 1987	Browser/Grazer in Bodmer (1990), Clauss et al. (2002) and Fraser and Rybczynski (in press)		Unknown
Cervidae	Cervinae	Cervus eldii	eldii	Eld's Deer	Browser/Grazer	External reference	Clauss et al. (2002)			Unknown
Cervidae	Cervinae	Cervus kuhli	-	Bawean Deer	Browser/Grazer	External reference	Bodmer, 1990			Unknown
Cervidae	Cervinae	Cervus nippon	-	Sika Deer	Browser/Grazer	External reference	Fraser and Rybczynski, in press			Unknown
Cervidae	Cervinae	Cervus schomburgki	-	Schomburgks' Deer	Browser/Grazer	External reference	Bodmer, 1990			Unknown
Cervidae	Cervinae	Cervus timorensis	-	Timor Deer	Browser/Grazer	External reference	Clauss et al. (2002)			Unknown
Cervidae	Cervinae	Cervus unicolor	brookei	Sambar	Browser/Grazer	External reference	Clauss et al. (2002)			Unknown
Bovidae	Alcelaphinae	Connochaetes gnou	-	Black Wildebeest	Grazer	External reference	Clauss et al. (2002)			Grazer
Bovidae	Alcelaphinae	Connochaetes taurinus	johnstoni	Blue Wildebeest	Grazer	Diet composition	Gordon and Illius, 1996			Grazer
Cervidae	Cervinae	Dama dama	-	Fallow Deer	Browser/Grazer/Frugivore	External reference	Bodmer, 1990	Browser/Grazer in Clauss et al. (2002) and Fraser and Rybczynski (in press)		Unknown
Bovidae	Alcelaphinae	Damaliscus albifrons	-	Bontebok	Grazer	External reference	Bodmer, 1990			Grazer
Bovidae	Alcelaphinae	Damaliscus dorcas	-	Blesbok	Grazer	External reference	Clauss et al. (2002)			Grazer
Bovidae	Alcelaphinae	Damaliscus korrigum	-	Korrigum	Grazer	Diet composition	Gordon and Illius, 1996			Grazer
Bovidae	Alcelaphinae	Damaliscus liechtensteinii	-	Liechtenstein's Hartebeest	Grazer	External reference	Bodmer, 1990			Grazer
Bovidae	Alcelaphinae	Damaliscus lunatus	-	Topi	Grazer	External reference	Cantalapiedra et al. (2014)			Grazer
Bovidae	Alcelaphinae	Damaliscus pygargus	-	Bontebok	Grazer	External reference	Fraser and Rybczynski, in press			Grazer
Bovidae	Antilopinae	Dorcatragus megalotis	-	Beira	Browser/Grazer	External reference	Cantalapiedra et al. (2014)			Unknown
Cervidae	Muntiacinae	Elaphodus cephalophus	-	Tufted Deer	Browser	External reference	Cantalapiedra et al. (2014)			Browser
Cervidae	Cervinae	Elaphurus davidianus	-	Père David's Deer	Grazer	External reference	Fraser and Rybczynski, in press			Grazer
Bovidae	Antilopinae	Eudorcas thomsoni	-	Thomson's Gazelle	Grazer	Diet composition	Gordon and Illius, 1996	Browser/Grazer in Cantalapiedra et al. (2014)		Unknown
Bovidae	Antilopinae	Gazella bennettii	-	Indian Gazelle	Browser/Grazer	External reference	Cantalapiedra et al. (2014)			Unknown
Bovidae	Antilopinae	Gazella cuvieri	-	Cuvier's Gazelle	Browser/Grazer	External reference	Cantalapiedra et al. (2014)			Unknown
Bovidae	Antilopinae	Gazella dama	ruficollis	Dama Gazelle	Browser/Grazer	External reference	Cantalapiedra et al. (2014)	Nanger dama		Unknown
Bovidae	Antilopinae	Gazella dorcas		Dorcas Gazelle	Browser/Grazer	External reference	Cantalapiedra et al. (2014)			Unknown
Bovidae	Antilopinae	Gazella gazella	arabica	Mountain Gazelle	Browser/Grazer	External reference	Cantalapiedra et al. (2014)			Unknown
Bovidae	Antilopinae	Gazella leptoceros	-	Rhim Gazelle	Browser/Grazer	External reference	Cantalapiedra et al. (2014)			Unknown
Bovidae	Antilopinae	Gazella rufifrons	-	Red-Fronted Gazelle	Browser/Grazer	External reference	Bodmer, 1990			Unknown
Bovidae	Antilopinae	Gazella saudiya	-	Saudi Gazelle	Browser/Grazer	External reference	Cantalapiedra et al. (2014)			Unknown
Bovidae	Antilopinae	Gazella soemmeringi	-	Sömmering's Gazelle	Browser/Grazer	External reference	Cantalapiedra et al. (2014)	Nanger soemmerringii		Unknown
Bovidae	Antilopinae	Gazella subgutturosa	-	Goitered Gazelle	Browser/Grazer	External reference	Fraser and Rybczynski, in press			Unknown
Bovidae	Antilopinae	Gazella spekei	-	Speke's Gazelle	Browser/Grazer	External reference	Cantalapiedra et al. (2014)			Unknown
Giraffidae	-	Giraffa camelopardalis	-	Giraffe	Browser	Diet composition	Gordon and Illius, 1996			Browser
Cervidae	Capreolinae	Hippocamelus antisensis	-	Peruvian Guemal	Browser/Grazer	External reference	Cantalapiedra et al. (2014)			Unknown
Bovidae	Hippotraginae	Hippotragus equinus	-	Roan Antelope	Grazer	External reference	Cantalapiedra et al. (2014)			Grazer
Bovidae	Hippotraginae	Hippotragus niger	-	Sable Antelope	Grazer	External reference	Fraser and Rybczynski, in press	Browser in Rutberg (1987)		Grazer
Cervidae	Hydropotinae	Hydropodus inermis	-	Chinese Water Deer	Browser/Grazer	External reference	Fraser and Rybczynski, in press			Unknown
Bovidae	Reduncinae	Kobus defassa	-	Defassa Waterbuck	Grazer	Diet composition	Gordon and Illius, 1996			Grazer
Bovidae	Reduncinae	Kobus ellipsiprymnus	-	Waterbuck	Grazer	External reference	Clauss et al. (2002)			Grazer
Bovidae	Reduncinae	Kobus kob	leucotis	Kob	Grazer	External reference	Cantalapiedra et al. (2014)			Grazer
Bovidae	Reduncinae	Kobus lechwe	-	Lechwe	Grazer	External reference	Fraser and Rybczynski, in press			Grazer
Bovidae	Reduncinae	Kobus megaceros	-	Nile Lechwe	Browser/Grazer	External reference	Cantalapiedra et al. (2014)	Grazer in Bodmer (1990)		Unknown
Bovidae	Reduncinae	Kobus vardonii	-	Puku	Grazer	External reference	Cantalapiedra et al. (2014)			Grazer
Bovidae	Antilopinae	Litocranius walleri	-	Gerenuk	Browser	External reference	Clauss et al. (2002)			Browser
Bovidae	Antilopinae	Madoqua cordeauxi	-	Cordeaux's Dik-Dik	Browser	External reference	Bodmer, 1990			Browser
Bovidae	Antilopinae	Madoqua phillipsi	-	Phillip's Dik-Dik	Browser	External reference	Bodmer, 1990			Browser
Bovidae	Antilopinae	Madoqua saltiana	erlangeri	Salt's Dik-Dik	Browser	External reference	Cantalapiedra et al. (2014)			Browser
Bovidae	Antilopinae	Madoqua swaynei	piacentinii	Silver Dik-Dik	Browser	External reference	Bodmer, 1990			Browser
Cervidae	Capreolinae	Mazama americana	-	Red Brocket	Browser	External reference	Fraser and Rybczynski, in press			Browser
Cervidae	Capreolinae	Mazama gouazoubia	-	Gray Brocket	Browser	External reference	Cantalapiedra et al. (2014)	Frugivore in Bodmer (1990)		Browser
Moschidae	-	Moschus moschiferous	-	Siberian Musk Deer	Browser	External reference	Cantalapiedra et al. (2014)			Browser
Cervidae	Muntiacinae	Muntiacus crinifrons	-	Black Muntjac	Browser/Grazer	External reference	Cantalapiedra et al. (2014)	Frugivore in Bodmer (1990)		Unknown
Cervidae	Muntiacinae	Muntiacus muntjak	vaginalis	Indian Muntjac	Browser/Grazer	External reference	Cantalapiedra et al. (2014)	Frugivore in Bodmer (1990)	Browser in Clauss et al. (2002)	Unknown
Cervidae	Muntiacinae	Muntiacus reevesi	reevesi	Reeve's Muntjac	Browser/Grazer	External reference	Cantalapiedra et al. (2014)	Frugivore in Bodmer (1990)		Unknown
Bovidae	Antilopinae	Nanger granti	-	Grant's Gazelle	Browser	Diet composition	Gordon and Illius, 1996			Browser
Bovidae	Antilopinae	Neotragus batesi	-	Dwarf Antelope	Browser	External reference	Cantalapiedra et al. (2014)			Browser
Bovidae	Antilopinae	Neotragus moschatus	-	Suni	Browser	External reference	Fraser and Rybczynski, in press			Browser
Bovidae	Antilopinae	Neotragus pygmaeus	-	Royal Antelope	Browser	External reference	Cantalapiedra et al. (2014)			Browser
Cervidae	Capreolinae	Odocoileus hemionus	-	Mule Deer	Browser	External reference	Cantalapiedra et al. (2014)			Browser
Cervidae	Capreolinae	Odocoileus virginianus	-	White-Tailed Deer	Browser	External reference	Fraser and Rybczynski, in press			Browser
Bovidae	Antilopinae	Oreotragus oreotragus	-	Klippspringer	Browser	External reference	Cantalapiedra et al. (2014)			Browser
Bovidae	Hippotraginae	Oryx beisa	beisa	Beisa	Grazer	Diet composition	Gordon and Illius, 1996	Browser/Grazer in Bodmer (1990)		Grazer
Bovidae	Hippotraginae	Oryx gazella	-	Gemsbok	Grazer	External reference	Clauss et al. (2002)	Browser/Grazer in Bodmer (1990)	Grazer in Gordon and Illius (1996)	Grazer
Bovidae	Hippotraginae	Oryx leucoryx	-	Arabian Oryx	Grazer	External reference	Fraser and Rybczynski, in press	Browser/Grazer in Bodmer (1990)		Grazer
Bovidae	Antilopinae	Ourebia ourebi	-	Oribi	Grazer	External reference	Fraser and Rybczynski, in press	Browser/Grazer in Bodmer (1990)	Browser/Grazer in Cantalapiedra et al. (2014)	Unknown
Bovidae	Caprinae	Ovis aries	-	Common sheep	Browser/Grazer	External reference	Cantalapiedra et al. (2014)	Browser/Grazer in Bodmer (1990) and Clauss et al. (2002)	Grazer in Rutberg (1987) and Clauss et al. (2007)	Unknown
Cervidae	Capreolinae	Ozotoceras bezoarticus	-	Pampas Deer	Grazer	External reference	Cantalapiedra et al. (2014)	Browser/Grazer in Bodmer (1990) and Clauss et al. (2002)		Unknown
Bovidae	Reduncinae	Pelea capreolus	-	Grey Rhebuck	Browser	External reference	Fraser and Rybczynski, in press			Browser
Bovidae	Antilopinae	Procapra gutturosa	-	Mongolian Gazelle	Browser/Grazer	External reference	Cantalapiedra et al. (2014)			Unknown
Bovidae	Antilopinae	Procapra picticaudata	-	Tibetan Gazelle	Browser/Grazer	External reference	Cantalapiedra et al. (2014)			Unknown
Bovidae	Antilopinae	Procapra przewalskii	-	Przewalski's Gazelle	Browser/Grazer	External reference	Cantalapiedra et al. (2014)			Unknown
Bovidae	Caprinae	Pseudois nayaur	-	Bharal	Browser/Grazer	External reference	Cantalapiedra et al. (2014)			Unknown
Cervidae	Capreolinae	Pudu puda	-	Southern Pudu	Browser/Grazer	External reference	Cantalapiedra et al. (2014)	Browser in Bodmer (1990) and Clauss et al. (2007)	Frugivore in Clauss et al. (2002)	Unknown
Cervidae	Capreolinae	Rangifer tarandus	-	Caribou	Grazer	External reference	Rutberg, 1987	Browser/Grazer in Bodmer (1990), Clauss et al. (2002) and Fraser and Rybczynski (in press)		Unknown
Bovidae	Antilopinae	Raphicerus campestris	-	Steenbok	Browser	Diet composition	Gordon and Illius, 1996			Browser
Bovidae	Antilopinae	Raphicerus melanotis	-	Cape Grysbok	Browser/Grazer	External reference	Fraser and Rybczynski, in press	Browser in Bodmer (1990)		Unknown
Bovidae	Antilopinae	Raphicerus sharpei	colonicus	Sharpe's Grysbok	Browser/Grazer	External reference	Cantalapiedra et al. (2014)	Browser in Bodmer (1990)		Unknown
Bovidae	Reduncinae	Redunca arundinum	-	Southern Reedbuck	Grazer	External reference	Cantalapiedra et al. (2014)			Grazer
Bovidae	Reduncinae	Redunca fulvurofula	-	Mountain Reedbuck	Grazer	External reference	Cantalapiedra et al. (2014)			Grazer
Bovidae	Reduncinae	Redunca redunca	-	Bohar Reedbuck	Grazer	External reference	Fraser and Rybczynski, in press			Grazer
Bovidae	Antilopinae	Rhynchotragus damarensis	variani	Domore's Dik-Dik	Unknown	NA	NA			Unknown
Bovidae	Antilopinae	Rhynchotragus guentheri	hadsoni	Gunther's Dik-Dik	Browser	External reference	Clauss et al. (2003)	Madoqua guntheri		Browser
Bovidae	Antilopinae	Rhynchotragus kirkii	minor	Kirk's Dik-Dik	Browser	Diet composition	Gordon and Illius, 1996			Browser
Bovidae	Cephalophinae	Sylvicapra grimmia	-	Bush Duiker	Browser	Diet composition	Gordon and Illius, 1996	Browser/Grazer in Bodmer (1990)	Browser in Cantalapidra et al. (2014)	Browser
Bovidae	Bovinae	Taurotragus oryx	-	Eland	Browser/Grazer	External reference	Cantalapiedra et al. (2014)	Browser in Bodmer (1990)	Browser/Grazer in Clauss et al. (2002)	Unknown
Bovidae	Bovinae	Tetracerus quadricornis	-	Four-Horned Antelope	Browser/Grazer	External reference	Cantalapiedra et al. (2014)			Unknown
Bovidae	Bovinae	Tragelaphus angasii	-	Nyala	Browser	External reference	Fraser and Rybczynski, in press	Browser/Grazer in Cantalapiedra et al. (2014)		Unknown
Bovidae	Bovinae	Tragelaphus buxtoni	-	Mountain Nyala	Browser/Grazer	External reference	Cantalapiedra et al. (2014)	Browser in Bodmer (1990)		Unknown
Bovidae	Bovinae	Tragelaphus eurycerus	-	Bongo	Browser/Grazer	External reference	Cantalapiedra et al. (2014)	Browser in Bodmer (1990) and Clauss et al. (2002)		Unknown
Bovidae	Bovinae	Tragelaphus imberbis	-	Lesser Kudu	Browser	External reference	Fraser and Rybczynski, in press			Browser
Bovidae	Bovinae	Tragelaphus scriptus	-	Bushbuck	Browser	Diet composition	Gordon and Illius, 1996	Browser/Grazer in Cantalapiedra et al. (2014)		Unknown
Bovidae	Bovinae	Tragelaphus spekii	-	Sitatunga	Browser/Grazer	External reference	Cantalapiedra et al. (2014)	Browser in Bodmer (1990) and Clauss et al. (2002)		Unknown
Bovidae	Bovinae	Tragelaphus streptisceros	-	Greater Kudu	Browser	Diet composition	Gordon and Illius, 1996			Browser
Tragulidae	-	Tragulus javanicus	insularis	Lesser Mouse-Deer	Browser	External reference	Fraser and Rybczynski, in press	Frugivore in Bodmer (1990)	Frugivore in Clauss et al. (2002)	Browser
Tragulidae	-	Tragulus kanchil	umbrinus	Lesser Malay Chevrotain	Frugivore	External reference	Bodmer, 1990			Unknown
Tragulidae	-	Tragulus napu	-	Greater Mouse-Deer	Browser	External reference	Fraser and Rybczynski, in press	Frugivore in Bodmer (1990)		Browser

## Sheet: PCA Eigenvalues
Principal Component	Eigenvalue	Weight percentage	Cumulative weight
1	0.00990581	74.1943	74.1943
2	0.00203693	15.2566	89.4509
3	0.000529447	3.96555	93.4165
4	0.000405718	3.03882	96.4553
5	0.000150485	1.12713	97.5824
6	9.13382e-05	0.684122	98.2666
7	4.53085e-05	0.33936	98.6059
8	3.71329e-05	0.278125	98.884
9	3.0871e-05	0.231223	99.1153
10	2.62892e-05	0.196906	99.3122
11	2.24342e-05	0.168032	99.4802
12	1.22514e-05	0.0917626	99.572
13	1.13366e-05	0.084911	99.6569
14	8.0481e-06	0.0602802	99.7172
15	6.50699e-06	0.0487373	99.7659
16	4.91882e-06	0.0368419	99.8027
17	3.95763e-06	0.0296426	99.8324
18	3.20465e-06	0.0240028	99.8564
19	2.98438e-06	0.0223529	99.8787
20	2.24697e-06	0.0168298	99.8956
21	2.2069e-06	0.0165296	99.9121
22	1.76059e-06	0.0131868	99.9253
23	1.52712e-06	0.0114381	99.9367
24	1.19599e-06	0.00895796	99.9457
25	9.78356e-07	0.00732787	99.953
26	8.23916e-07	0.00617112	99.9592
27	7.62372e-07	0.00571015	99.9649
28	6.74971e-07	0.00505552	99.9699
29	5.79991e-07	0.00434413	99.9743
30	4.99332e-07	0.00373999	99.978
31	4.09869e-07	0.00306991	99.9811
32	3.45035e-07	0.00258431	99.9837
33	2.46021e-07	0.00184269	99.9855
34	2.20124e-07	0.00164873	99.9872
35	1.87233e-07	0.00140237	99.9886
36	1.71939e-07	0.00128782	99.9899
37	1.58418e-07	0.00118655	99.9911
38	1.41009e-07	0.00105616	99.9921
39	1.26944e-07	0.00095081	99.9931
40	1.19149e-07	0.000892422	99.994
41	1.00847e-07	0.000755346	99.9947
42	7.37497e-08	0.000552384	99.9953
43	6.92507e-08	0.000518687	99.9958
44	5.83804e-08	0.000437268	99.9962
45	5.34034e-08	0.00039999	99.9966
46	4.85217e-08	0.000363427	99.997
47	4.61019e-08	0.000345303	99.9973
48	3.95706e-08	0.000296383	99.9976
49	3.78054e-08	0.000283162	99.9979
50	3.13451e-08	0.000234774	99.9981
51	2.88807e-08	0.000216316	99.9984
52	2.54339e-08	0.000190499	99.9985
53	2.31241e-08	0.000173199	99.9987
54	2.10441e-08	0.00015762	99.9989
55	1.91038e-08	0.000143087	99.999
56	1.79169e-08	0.000134197	99.9992
57	1.67022e-08	0.000125099	99.9993
58	1.47055e-08	0.000110144	99.9994
59	1.2888e-08	9.6531e-05	99.9995
60	1.19155e-08	8.92467e-05	99.9996
61	1.15314e-08	8.637e-05	99.9997
62	1.06494e-08	7.97636e-05	99.9997
63	9.5869e-09	7.18057e-05	99.9998
64	7.71545e-09	5.77886e-05	99.9999
65	6.85014e-09	5.13074e-05	99.9999
66	6.21705e-09	4.65656e-05	100
67	4.40111e-09	3.29642e-05	100
68	0	0	100

## Sheet: PCA Eigenvectors
-0.0658581	0.128096	-0.0719525	0.243953	-0.0294211	0.22897	-0.0165606	0.0243584	-0.0583182	0.0752433	-0.0486884	0.212238	-0.0239351	0.0992026	-0.116413	0.0681882	0.139302	-0.0359831	-0.142694	-0.182991	-0.229702	0.12585	-0.0296575	0.198994	-0.231316	0.0233003	-0.0421706	0.0474412	-0.0403187	0.0632619	-0.00489372	0.128713	-0.00548017	-0.253927	0.0273222	0.0790946	0.0314387	0.0593813	-0.0851705	-0.0496719	-0.0719001	-0.0896859	-0.183312	0.0685486	0.172535	0.0009269	0.0949562	0.0811337	0.0119283	0.0466814
-0.0958059	0.0381928	-0.0217719	-0.014599	-0.0397628	0.0390947	-0.0271099	0.0717816	0.087028	-0.0551532	-0.19084	0.00959472	0.0606286	0.0219182	0.153327	0.10392	-0.0117505	0.0963578	0.116346	0.0488485	-0.097413	-0.0916806	0.237185	0.0526039	-0.0113677	-0.0067222	-0.225003	0.166117	-0.0299281	-0.0486115	-0.0555505	0.0406092	-0.106103	0.0245613	0.114549	-0.0303001	-0.0957741	-0.151666	0.0294957	0.0302059	0.0593666	-0.0340711	0.125302	-0.0734201	-0.105411	-0.0921322	-0.0791189	-0.00699201	-0.0542444	0.0779388
-0.066547	0.127598	-0.0644397	0.229352	-0.032065	0.185942	-0.0142733	0.035745	-0.0640938	0.0762831	-0.0295823	0.161018	-0.0331001	0.0767055	-0.0780257	0.038286	0.0718753	-0.0582355	-0.111526	-0.0675906	-0.168141	0.0820504	0.00212889	0.13394	-0.0870565	-0.00174012	0.00193531	0.0197917	-0.0201136	0.0679691	-0.0310906	-0.0128619	0.0249525	-0.0625638	0.0804958	0.018101	-0.0120075	-0.027516	-0.00690629	-0.0110534	-0.0225675	-0.0745889	0.155496	0.0185185	-0.0130959	-0.0302159	0.0291054	0.0112663	-9.00859e-05	-0.0283027
-0.0926821	0.0360839	-0.0226954	-0.0184524	-0.0360074	0.0376096	-0.0229124	0.0712531	0.0816682	-0.0503151	-0.180309	-0.00200167	0.0557214	0.0267718	0.131996	0.0850453	-0.015825	0.0780752	0.106968	0.0377564	-0.077023	-0.0900206	0.187295	0.0313379	-0.0142261	0.0145426	-0.171314	0.120469	-0.0183017	-0.031272	-0.0246351	0.0182107	-0.0709778	0.00333565	0.0631826	-0.0196468	-0.0778124	-0.126216	0.0133116	0.0277618	0.0419163	-0.030943	0.0125058	-0.0413033	-0.0383405	-0.0432199	-0.00462893	0.00690565	-0.0512979	0.0525848
-0.0669871	0.126669	-0.0576115	0.215454	-0.0350773	0.143064	-0.00507039	0.0384358	-0.0600195	0.0658918	-0.00506569	0.122661	-0.0471485	0.0452133	-0.0609664	0.0250847	0.0190951	-0.0401805	-0.0761383	0.0379973	-0.0914742	-0.0018595	-0.0022829	0.00764923	0.0769729	-0.0389311	0.0838475	0.0397547	-0.0287052	0.0625544	-0.0140856	-0.0939179	0.0495048	0.11507	0.0630629	-0.0289337	0.0368976	-0.0419983	0.0753147	0.00543197	0.044844	0.109519	0.213023	-0.0195725	-0.155927	-0.116108	-0.0905885	-0.0698891	-0.0299141	-0.0299914
-0.0894302	0.0335321	-0.0234358	-0.0222552	-0.0329242	0.03731	-0.0141081	0.0654337	0.0777336	-0.0471078	-0.165806	-0.0112061	0.0502482	0.029975	0.100232	0.0754178	-0.0183712	0.071081	0.102116	0.0275299	-0.0597109	-0.103093	0.112664	-0.00820953	-0.0294851	0.0464786	-0.0971824	0.0719763	-0.0130562	-0.00918296	0.0248639	0.0354446	-0.0500704	0.0364622	0.00942279	0.043122	-0.0215352	-0.0586394	0.0126001	0.0346499	0.00941351	0.00346088	-0.121654	0.0198157	0.0730183	0.042728	0.0108069	-0.00618116	0.0452511	0.0489411
-0.0677157	0.125901	-0.0490008	0.199895	-0.0359043	0.104001	-0.00221944	0.0496537	-0.0664027	0.0648058	0.0241574	0.0772138	-0.0532545	0.0316285	-0.0251743	0.0245646	-0.0185237	-0.0300946	-0.028574	0.14614	-0.0238655	-0.0252416	0.00482841	-0.0731195	0.145466	-0.000493287	0.0972622	0.0543375	0.00956464	0.110716	-0.00901623	-0.104876	0.095616	0.144825	-0.036596	-0.0408613	-0.0334511	-0.0369874	0.043804	-0.0452252	-0.00173071	0.110761	0.0623772	-0.0340876	-0.114917	0.130023	-0.244671	-0.179923	0.0710744	-0.0741384
-0.0863444	0.0315869	-0.0240731	-0.0259771	-0.0287928	0.0339107	-0.0122232	0.0649038	0.0755645	-0.0417612	-0.151791	-0.0204901	0.0494116	0.0302768	0.0867201	0.0657789	-0.0181659	0.057205	0.0942634	0.0269254	-0.0415908	-0.0998046	0.073737	-0.0188399	-0.0059397	0.0701099	-0.0560909	0.0446129	-0.0252637	-0.00333484	0.0385239	-0.00521456	-0.0189811	-0.0259736	-0.0419621	0.0256528	-0.00768223	-0.0196625	-0.00383112	0.0296027	-0.0230293	0.0184665	-0.101765	0.0144074	0.0711667	-0.000203277	-0.0068604	-0.00528156	0.0355459	-0.0356351
-0.0686082	0.125579	-0.0413905	0.184606	-0.0385042	0.0601176	0.00734298	0.055499	-0.0631822	0.0471138	0.0487518	0.0388216	-0.0538888	0.0134386	-0.00465939	0.00341822	-0.0524489	0.00199278	0.0315529	0.172512	0.00053869	-0.0342719	-0.0140932	-0.12758	0.143701	-0.0202327	0.0993919	0.0145406	0.0652102	0.0349841	-0.00860983	-0.0382336	0.032815	0.147822	-0.11026	-0.036222	-0.130403	-0.0158842	-0.04919	-0.0234075	0.0262218	0.11245	-0.210581	-0.0624042	0.0214182	0.127256	0.139603	0.0878493	-0.0378683	-0.0731213
-0.0831719	0.029589	-0.0249123	-0.0291594	-0.0267549	0.030849	-0.00568452	0.0649732	0.0737758	-0.0368946	-0.137748	-0.0343014	0.0461794	0.0287959	0.0654721	0.0515425	-0.0208311	0.029635	0.0809058	0.0312469	-0.033652	-0.103397	0.0260861	-0.0297485	0.00742979	0.0749724	0.0100434	0.00333619	-0.0333486	-0.00599084	0.0367198	-0.0491493	0.00164572	-0.0269586	-0.0420236	0.0344322	0.0118872	0.0156924	-0.0579142	0.0465288	-0.0168466	0.0540331	-0.0572339	0.0212358	0.0275367	-0.0122625	0.102183	-0.00122256	-0.0450929	-0.0945155
-0.0691189	0.12384	-0.0347912	0.166796	-0.0357142	0.0131016	0.0127778	0.0519069	-0.0574869	0.0397582	0.0747082	0.00353681	-0.0421244	-0.0198128	-0.00802737	-0.0245196	-0.0755673	0.0404462	0.0490073	0.169329	0.0531033	-0.0225834	0.0136163	-0.138905	0.127377	-0.0156524	0.0345307	-0.0217189	0.106617	-0.0397887	0.0345176	-0.0107769	0.0126935	0.110765	-0.11189	0.0244022	-0.0345325	0.0643125	0.0186807	0.0209417	0.145877	0.0470567	-0.219736	0.0221341	0.0511427	0.00547567	0.0794565	0.0962961	0.0133142	-0.0375557
-0.0798773	0.0276634	-0.0264739	-0.0339774	-0.0233589	0.0272151	2.7546e-05	0.0601934	0.0727255	-0.0297281	-0.122928	-0.0458587	0.0447134	0.031402	0.0354417	0.0338635	-0.0252383	0.0236405	0.0600907	0.0309044	-0.00724515	-0.0999503	-0.0148019	-0.0411248	0.00847231	0.083904	0.0470523	-0.0200553	-0.0259262	0.00706584	0.051702	-0.0405226	0.0357237	-0.0237697	-0.0638903	0.0741715	0.0427777	0.0964826	-0.0345783	0.0360777	-0.0103404	0.00949912	-0.018252	0.0196489	0.0254813	-0.0142548	0.0884796	-0.0396416	0.0343645	-0.0892795
-0.0695576	0.121626	-0.0265199	0.147548	-0.0364273	-0.0220364	0.0189462	0.054272	-0.0548941	0.0215061	0.0924537	-0.0251524	-0.0288115	-0.0248176	0.00831367	-0.0243469	-0.089635	0.0523743	0.0894925	0.0995343	0.0796217	-0.0161589	-0.0156854	-0.157238	0.0869498	-0.027551	-0.0239245	-0.0627939	0.0846074	-0.1654	0.0838173	0.105066	-0.0700131	0.00734	-0.0860552	-0.0600952	0.0100488	0.090676	0.0974988	0.0838905	0.0460939	-0.0135599	-0.0855655	-0.0660703	0.102372	-0.110155	0.00987111	0.0909068	0.0146543	0.149418
-0.0767081	0.0252796	-0.0265219	-0.0385342	-0.0199946	0.0245025	0.00607643	0.0577331	0.071159	-0.0274338	-0.108591	-0.0563621	0.054789	0.0356528	0.015612	0.0268211	-0.0325065	0.0018747	0.0486736	0.0113694	0.0105227	-0.0945493	-0.0681524	-0.0450617	-0.00127323	0.0760528	0.0790512	-0.0505575	-0.0403669	-0.00305132	0.0732026	-0.00842626	0.0541528	-0.0496367	-0.0581734	0.0174627	0.104755	0.0984357	-0.00124792	0.0204476	-0.0266879	0.0270553	0.0318503	-0.0136959	0.012986	0.00709903	0.0559962	-0.0373238	0.0403707	-0.0635048
-0.0704713	0.118382	-0.0186243	0.1295	-0.03528	-0.055991	0.0202853	0.0515619	-0.0541864	0.016701	0.109759	-0.0453034	-0.0040571	-0.03198	0.0133467	-0.0309601	-0.0791709	0.0699663	0.092419	0.0457787	0.102229	0.0259683	-0.013645	-0.109027	0.0217733	0.0122212	-0.0463591	-0.0949582	0.0165367	-0.18802	0.0815775	0.114792	-0.107529	-0.104419	-0.0312571	-0.0285069	0.116772	0.0412196	0.109548	-0.0108975	0.0263843	-0.0908291	0.195182	0.09763	0.0573049	0.0291543	-0.0640652	0.00379042	-0.0354026	0.186242
-0.0737	0.0230463	-0.0265322	-0.0434661	-0.0153556	0.0197904	0.00950583	0.0521023	0.070438	-0.0230974	-0.094537	-0.0580099	0.0651919	0.0448586	-0.00201369	0.0186329	-0.0321184	0.00411408	0.0338913	-0.00687909	0.0292671	-0.0702388	-0.102459	-0.0313314	-0.0132717	0.0825527	0.0938959	-0.0738624	-0.065273	0.00551639	0.059146	0.00617749	0.074561	-0.0952568	-0.043037	0.0132733	0.106507	0.0910146	0.00594678	0.0053249	-0.0363719	-0.0151932	0.116483	-0.0312302	-0.014677	0.0642047	0.0225897	-0.0659217	0.0793936	0.0330186
-0.0712168	0.115515	-0.011426	0.107626	-0.0345372	-0.0846412	0.015914	0.0568575	-0.0408268	0.00828248	0.110776	-0.0551754	0.0147819	-0.0390297	0.00388188	-0.0354903	-0.0809321	0.0590455	0.0932061	-0.00531854	0.119456	0.0408762	-0.0305338	-0.0559565	-0.0521926	-0.0278028	-0.0871041	-0.0942868	-0.053285	-0.123869	0.0161855	0.0855057	-0.0259945	-0.0614961	0.0476386	0.0155473	0.0591363	0.051846	-0.0088685	-0.0691561	-0.0693982	-0.118596	0.110153	-0.0190761	-0.0886119	0.023155	-0.0790315	0.0112146	-0.112023	0.138146
-0.0705199	0.0205136	-0.0262681	-0.0482594	-0.0115051	0.0147577	0.0129392	0.0467653	0.0710203	-0.0200519	-0.0838821	-0.0585445	0.0779093	0.0479746	-0.00616766	0.00893595	-0.0331276	-0.00665505	0.0240595	-0.0230964	0.0399629	-0.0464718	-0.121518	-0.0156629	-0.0162744	0.0639327	0.0983447	-0.0925644	-0.0793782	0.0317265	0.0414341	0.0289517	0.10043	-0.0449491	-0.010871	0.0236782	0.0773877	0.134572	-0.00675553	-0.0500193	-0.0615799	-0.00402113	0.11333	-0.0526482	0.00678985	0.0742233	0.00216675	0.0332889	0.0532046	0.0132393
-0.0719702	0.112004	-0.00312131	0.0877267	-0.0301795	-0.112892	0.0138239	0.0556013	-0.041061	0.00456935	0.111726	-0.076456	0.0345364	-0.0468202	-0.00513133	-0.0437076	-0.0616657	0.0156509	0.102512	-0.0526768	0.130863	0.0297318	-0.0225612	0.00810607	-0.0992685	-0.030427	-0.0666652	-0.102304	0.0198679	-0.102686	-0.0681907	0.0501811	-0.0210038	-0.0804574	0.0497139	0.0262192	0.00398443	-0.00264267	-0.108234	0.0190443	-0.126257	-0.131845	0.0950552	0.0163179	-0.0538881	0.0645107	-0.0390877	-0.0204746	-0.049726	-0.18204
-0.0674204	0.0181124	-0.0257012	-0.0534224	-0.00594964	0.00962999	0.0151377	0.0415823	0.0686144	-0.0151779	-0.074002	-0.0609066	0.0874074	0.0562765	-0.0174979	0.00765304	-0.0293951	-0.00738136	0.0156045	-0.0348261	0.0470669	-0.0349131	-0.145114	0.0083534	-0.00458365	0.0446215	0.104494	-0.0902572	-0.0476644	0.0298641	0.00396146	0.0319589	0.0670697	-0.0503587	-0.000438871	0.0141783	0.0290833	0.0963996	0.00792081	-0.0272886	-0.077702	0.00785259	0.0408594	-0.00434205	0.0088414	0.0721932	-0.0136613	0.0824496	0.0129956	-0.0189867
-0.073658	0.107647	0.00374259	0.0663927	-0.0219751	-0.132729	0.0130084	0.0477505	-0.0339702	-0.00145041	0.0993653	-0.0635222	0.0481361	-0.0646468	-0.00377491	-0.0459078	-0.0297203	-0.00591165	0.0829005	-0.0806441	0.122865	0.0129331	0.00231746	0.060594	-0.111024	-0.0243639	-0.0528612	-0.085453	-0.0115429	-0.0888522	-0.105914	0.011426	-0.0195212	0.0270719	0.101542	-0.0547296	-0.0143865	-0.105285	-0.0974253	-0.0178644	-0.0352609	-0.0572708	0.106079	-0.0588442	0.0206175	-0.0717601	0.0748804	-0.0807209	0.0784606	-0.0826499
-0.0642743	0.0152901	-0.0257411	-0.0582885	-0.00166117	0.0058266	0.0163607	0.0337105	0.0643375	-0.00985606	-0.0661117	-0.0535965	0.0937047	0.0522049	-0.0243028	0.000864509	-0.0142713	-0.0130457	0.00886294	-0.0382827	0.0471423	-0.0160136	-0.14284	0.0336973	-0.000202198	0.0216968	0.0834242	-0.0931928	-0.0420651	0.0382128	-0.0182418	0.0228423	0.048308	0.00298473	0.00988339	-0.0495288	0.000541936	0.0560919	0.00209422	-0.0551234	-0.0231646	0.0249947	0.0319245	-0.00624066	0.064063	0.00919938	0.00537036	0.0638766	0.0396705	0.0255939
-0.0754012	0.103903	0.0150097	0.0458015	-0.0139498	-0.154825	0.00695913	0.0400927	-0.0286242	-0.0125176	0.0871611	-0.0725661	0.0653765	-0.0702611	0.0066024	-0.0560749	0.00819455	-0.0270932	0.0460077	-0.0922121	0.127187	0.00803201	0.0214272	0.0760041	-0.103687	-0.0194838	-0.0499559	-0.0435046	-0.039236	-0.00439266	-0.0673904	-0.0562486	-0.0173734	-0.00239359	0.0228091	0.013299	0.0477994	-0.100965	-0.0155622	0.101704	0.00597209	0.0803547	-0.141491	0.0522228	-0.0120548	-0.11703	0.0397766	-0.227532	0.0976439	-0.0382647
-0.0612185	0.01268	-0.0246773	-0.0633213	0.00204802	0.00252808	0.0160036	0.0296927	0.059553	-0.00523	-0.0561803	-0.0531372	0.100988	0.0542972	-0.0304621	-0.00670811	0.00449266	-0.0220821	-0.00984759	-0.0375469	0.0548058	0.00932849	-0.151222	0.0526663	0.0160362	-0.00409312	0.0602522	-0.0752881	-0.0383392	0.0620055	-0.0215353	-0.014661	0.00974739	0.0113658	-0.0128852	-0.0594998	0.0120626	0.074044	0.00751112	-0.0305865	0.0113369	0.0493039	-0.0503906	0.0532705	0.0287524	-0.037158	-0.0413302	-0.0196569	0.0175462	0.0247469
-0.0774895	0.0987168	0.0263793	0.024493	-0.00159717	-0.172537	0.00412907	0.0312325	-0.0290969	-0.0129615	0.0711406	-0.0735266	0.0619258	-0.0720971	0.00165674	-0.0480829	0.0517014	-0.0592759	-0.0129585	-0.120968	0.10408	-0.007892	0.059176	0.0999964	-0.0942737	-0.000563602	-0.0439563	0.0310466	-0.0465149	0.0635739	-0.089306	-0.0665601	0.0130091	0.0359968	-0.0232982	0.049442	-0.0648435	-0.118606	-0.0669834	0.0657401	-0.0104942	0.0604768	-0.178236	0.0214205	-0.138803	-0.0754535	0.119098	-0.0311395	0.137222	-0.0404726
-0.0580465	0.00957937	-0.0231966	-0.0678991	0.006392	-0.00166989	0.0152204	0.0233886	0.0501539	0.00306995	-0.0473455	-0.0505633	0.100725	0.05459	-0.0391001	-0.00959964	0.0243733	-0.0314055	-0.0293572	-0.0397544	0.0461762	0.032753	-0.136877	0.0708073	0.0292921	-0.0288433	0.0192984	-0.052127	-0.021507	0.0810495	-0.0435696	-0.0290584	-0.0145609	0.0402185	-0.0324981	-0.0849728	-0.0558041	0.0626705	-0.0374253	-0.0552542	0.0275251	0.0221138	-0.0543911	0.0595866	-0.024841	-0.0543101	-0.0539961	0.0492048	-0.00290815	0.016106
-0.0795428	0.0921239	0.0362288	0.00581044	0.00807774	-0.181428	-0.00261288	0.0222437	-0.0195773	-0.00967981	0.040393	-0.080158	0.0367524	-0.0891583	-0.0013062	-0.0543374	0.0719281	-0.075384	-0.0693607	-0.128286	0.091278	-0.0154573	0.0628125	0.0860855	-0.0679933	0.0721903	0.00118012	0.0477086	-0.0696079	0.0857623	-0.0120986	-0.118423	-0.0198274	0.0364097	-0.0265769	0.0503415	-0.0126504	-0.13181	-0.106636	0.0472621	0.00514444	0.0277793	-0.0907756	0.0464269	-0.0072282	0.0287441	-0.094602	0.0329118	0.00105619	0.0151151
-0.0549573	0.00627432	-0.0223987	-0.0705429	0.0109272	-0.00464882	0.0139603	0.0160987	0.0441029	0.00811791	-0.0401546	-0.0488603	0.0966021	0.0499824	-0.0459963	-0.0207016	0.0313488	-0.0302892	-0.0496158	-0.0302664	0.0419198	0.0519472	-0.121852	0.0731711	0.0486525	-0.052723	-0.00502917	-0.0518279	-0.00359641	0.0682775	-0.0184588	-0.0559241	-0.0473151	0.0291419	0.0128491	-0.0755218	-0.0088354	0.00383253	-0.0898223	-0.0517965	0.0443285	0.0289483	-0.0755085	0.0448767	-0.0175951	-0.0464006	-0.107605	0.0589029	-0.0459518	-0.000390864
-0.0818109	0.0844177	0.0477471	-0.0124489	0.0205921	-0.181829	-0.0150145	0.00183117	-0.013723	-0.0130151	0.0143319	-0.0749522	0.00401822	-0.0827813	0.000283913	-0.0571337	0.0696822	-0.0960063	-0.0931191	-0.124284	0.0752155	-0.0123168	0.0893375	0.0450235	-0.0262705	0.0498513	0.0366436	0.0496514	-0.0488923	0.0671159	0.0230507	-0.0604351	-0.00748834	0.0780444	0.0700349	0.00167598	-0.0575003	0.00210342	-0.0276628	0.0296107	0.00706687	-0.00488969	0.00453966	-0.026948	0.0930202	0.0601559	0.0475523	0.151931	-0.160509	0.0339235
-0.0518149	0.00225257	-0.0215268	-0.0731142	0.0144812	-0.00384647	0.0106696	0.00697397	0.0345284	0.0143197	-0.0293688	-0.047791	0.0880667	0.0496857	-0.0545087	-0.0280374	0.0365999	-0.0437824	-0.052727	-0.0165117	0.0321413	0.0870295	-0.0944175	0.0771173	0.0666041	-0.102141	-0.030387	-0.0559142	0.0388313	0.0399738	-0.00761178	-0.0571239	-0.0754607	0.056034	0.046836	-0.085174	-0.0118626	0.0367295	-0.0491913	-0.0425537	0.0711283	0.0171585	-0.0523002	0.00888624	0.0220402	-0.0154351	-0.0680045	0.0328268	-0.0971791	0.0182181
-0.0844335	0.0754092	0.0602003	-0.0289112	0.0303748	-0.169752	-0.0358362	-0.0127526	-0.00669102	-0.0117151	-0.0219903	-0.0746789	-0.0317778	-0.0883907	0.00453984	-0.0592628	0.0542167	-0.101022	-0.108367	-0.0900305	0.00290733	-0.0224038	0.067154	0.0162911	0.00648693	0.0483514	0.0463585	0.0886397	-0.0269553	0.074328	0.0295645	-0.090931	0.0119767	0.0127419	0.0661869	0.00534814	-0.0574908	0.0677452	0.112567	-0.0443747	0.0719082	0.00295155	0.0539032	-0.0897806	0.144981	0.134784	-0.0822289	0.0491724	-0.0544417	0.0110678
-0.048726	-0.0014409	-0.0206727	-0.0743762	0.0186079	-0.00186971	0.00720044	0.000122223	0.022842	0.0155521	-0.0239246	-0.0463289	0.0798545	0.0483798	-0.0532692	-0.0361649	0.0322533	-0.0508834	-0.0517153	0.00161523	0.00480013	0.113281	-0.0663701	0.0599214	0.0716006	-0.129663	-0.0569546	-0.0417404	0.0783213	0.0162119	-0.0111605	-0.0815302	-0.0808866	0.0509889	0.0888692	-0.042679	-0.00212813	0.0258501	0.00830421	-0.0652051	0.105867	0.0338621	-0.0648323	-0.0507356	-0.0173921	0.00291865	-0.078028	0.000546809	-0.0738594	-0.013886
-0.0870013	0.0645243	0.0725162	-0.0448397	0.037201	-0.153828	-0.0576753	-0.0329508	0.00548536	-0.00749511	-0.0459385	-0.0619653	-0.0785948	-0.0878324	-0.00239602	-0.0533366	0.0719321	-0.102881	-0.0966591	-0.0606571	-0.0203505	-0.0630659	0.0457326	0.0259702	0.070075	0.0691734	0.0562523	0.167254	-0.0436791	0.113512	0.0557682	0.0745284	0.0342632	-0.0698376	-0.0271128	-0.0364544	-0.107879	0.0905724	0.135394	-0.0301055	0.0760057	-0.0350565	0.137887	0.0421898	0.0367383	0.102077	0.0136949	0.132356	0.00129464	0.0812399
-0.0456931	-0.00563748	-0.0205899	-0.0759368	0.0223482	-0.0010743	0.0078144	-0.00668148	0.00902213	0.0154081	-0.0134895	-0.0441639	0.0681518	0.0474967	-0.0587166	-0.0368027	0.0405832	-0.0587612	-0.0354724	0.0185048	-0.00784591	0.128366	-0.0264114	0.0595026	0.0764895	-0.135996	-0.0655281	-0.0220878	0.102389	0.0145009	-0.0127649	-0.0451405	-0.0760614	0.0607688	0.107946	0.00507641	0.0325751	0.00141383	0.0245268	-0.0274538	0.122525	0.0012744	-0.0444025	-0.00396495	-0.121473	0.00468671	0.0456301	0.0171653	-0.03812	-0.00216742
-0.0893148	0.0549413	0.0823963	-0.0572295	0.0402416	-0.133201	-0.0818568	-0.0506612	0.0105444	-0.00586666	-0.0705564	-0.0455119	-0.115001	-0.090526	-0.0125377	-0.0443911	0.0638383	-0.0694713	-0.0981882	-0.0282645	-0.036774	-0.0883124	0.0134865	-0.0012959	0.0910099	0.0417895	0.0300667	0.190728	0.00623773	0.0268662	0.0641852	0.0636254	0.0353026	-0.0504527	-0.0555826	0.0377745	-0.0527985	-0.00184442	0.0731116	-0.0660107	-0.0689261	-0.0644464	0.0690146	-0.0314247	0.0233914	-0.00861839	0.128336	-0.0613437	-0.046394	-0.0796073
-0.0427336	-0.00945391	-0.0206714	-0.0774588	0.0267155	0.00195387	0.00969402	-0.0142817	-0.000854687	0.018236	-0.012969	-0.0393589	0.0618372	0.048953	-0.0563217	-0.0321038	0.0494359	-0.0617955	-0.0254248	0.0280878	-0.0184388	0.151898	0.00247938	0.0339568	0.0707138	-0.146445	-0.0796003	-0.0165961	0.133765	0.00221589	-0.012384	-0.0660543	-0.0643258	0.0935017	0.0595348	0.00116084	0.076592	-0.0392801	0.0674759	0.0080502	0.0527253	-0.0393322	0.0016204	-0.00791627	-0.0967833	-0.00985493	0.0589062	-0.032894	-0.0347412	-0.0104932
-0.0915238	0.0418193	0.0905649	-0.0681069	0.0375317	-0.10744	-0.106362	-0.0676612	-0.000114276	-0.00833467	-0.0848844	-0.0280097	-0.14071	-0.0832689	-0.0214309	-0.0531961	0.0376653	-0.0315408	-0.0838398	0.00313488	-0.0600051	-0.0740778	-0.00657058	-0.0276581	0.105307	-0.0139877	0.00859126	0.153376	0.0256801	-0.00499073	0.0810496	0.0647936	0.0289831	-0.0644995	-0.0238895	-0.0151813	-0.0463438	0.0415064	0.0720927	-0.068362	-0.0953231	-0.00838626	0.0674434	0.00224419	-0.00499389	-0.110697	-0.0247845	-0.159594	0.0694592	-0.0222598
-0.0398227	-0.0133763	-0.0222713	-0.078778	0.0318758	0.00283713	0.0151041	-0.0226367	-0.00935525	0.0150236	-0.00753799	-0.0410955	0.0557209	0.0406326	-0.0541206	-0.0371601	0.0537191	-0.0593278	-0.0272261	0.0317195	-0.0291028	0.155086	0.0397033	0.000658671	0.0546848	-0.141492	-0.0514605	0.00619485	0.144882	-0.0126806	-0.0185016	-0.0423041	-0.0217202	0.0909711	0.0206255	0.017902	0.0874586	-0.0325814	0.110023	0.0545174	0.00122876	-0.0251624	0.0349489	0.00766454	-0.0160971	-0.034573	0.0163836	-0.100226	0.0677602	-0.015061
-0.0938132	0.026819	0.0956081	-0.0760958	0.0309731	-0.0846262	-0.11747	-0.0859062	-0.00669033	-0.0094504	-0.0839634	-0.0154503	-0.1657	-0.0815837	-0.0417737	-0.046772	0.0186248	-0.00552463	-0.0547955	0.0671332	-0.107298	-0.0747858	-0.00347756	-0.0191073	0.0839938	-0.0228726	0.00802517	0.066977	0.0568063	-0.0484525	0.0423262	0.081518	0.0203937	-0.03517	0.0266769	0.0308037	0.0614367	0.0842765	0.0101212	-0.091342	0.0115598	0.118792	-0.0799587	-0.0451762	-0.116664	0.0438477	0.00433786	0.0279264	-0.0507483	0.146995
-0.0367141	-0.0172361	-0.0255496	-0.0794445	0.0348605	0.00356132	0.023602	-0.0331056	-0.0125289	0.0109974	-0.00538046	-0.0374375	0.0419272	0.0396014	-0.0556894	-0.0367795	0.0629524	-0.0388493	-0.021757	0.0396835	-0.0408026	0.143962	0.0697012	-0.0334574	0.0448138	-0.12667	-0.0129357	0.0165721	0.138626	-0.00895908	-0.0507763	0.000640873	0.0339444	0.0415243	-0.036893	-0.0164963	0.0542109	-0.0243801	0.126508	0.0654233	-0.0371317	-0.00446088	0.0399495	0.00560539	0.0445364	-0.0490425	0.030133	0.0230724	0.0278397	0.0669186
-0.096103	0.011023	0.102142	-0.0842409	0.0222995	-0.0573407	-0.131124	-0.0971618	-0.0163642	-0.00991702	-0.086013	-0.00864138	-0.16232	-0.0726151	-0.0628529	-0.0319775	0.00268451	0.0122887	-0.0243524	0.0971656	-0.137069	-0.0556749	-0.0688795	-0.0389831	0.0202941	-0.0150241	-0.00146638	-0.0208605	0.0944341	-0.0223674	0.0353118	0.146658	-9.7644e-05	-0.018319	0.00778053	-0.00506981	0.114611	0.0118149	-0.138012	0.0299962	-0.0174471	0.0807707	-0.0296503	0.0535442	-0.0950683	-0.139919	-0.0861146	0.00743923	0.0634237	-0.061044
-0.0336333	-0.0206486	-0.0284098	-0.0790849	0.0377219	0.00555479	0.0324757	-0.0402278	-0.0178526	0.00703196	-0.00172368	-0.0347588	0.0377368	0.0373649	-0.0547643	-0.0339238	0.0629138	-0.0257976	-0.0203987	0.0353447	-0.0425215	0.117256	0.0733994	-0.0670314	-0.000584883	-0.108814	0.0383283	0.0209862	0.142604	-0.0229486	-0.049273	0.0617468	0.0693452	-0.017804	-0.113382	-0.0124354	0.00426028	-0.0739088	0.138544	0.0856356	-0.0811717	-0.0235785	0.0942529	0.0501036	0.0364821	-0.061551	0.074081	0.00837157	-0.00223053	0.0324735
-0.0972238	-0.00605987	0.103772	-0.0897437	0.00482981	-0.0337763	-0.141505	-0.112435	-0.0313688	-0.0165533	-0.07515	-0.010975	-0.151477	-0.0690343	-0.0816314	-0.0102358	-0.0222701	0.0661132	0.0150053	0.103586	-0.144482	0.00563471	-0.08676	-0.0197051	-0.0322873	-0.0295365	-0.0110458	-0.10347	0.0584227	0.000503505	-0.00124113	0.0959179	0.0336103	0.028305	0.0690089	0.0599997	0.159536	-0.0835979	-0.157191	0.0143476	0.0988153	0.0314222	-0.00684405	0.110693	-0.0573537	-0.0796109	-0.0822682	0.00942581	0.0987506	-0.0655844
-0.03028	-0.0250722	-0.0318422	-0.0797209	0.0399836	0.00717387	0.0415752	-0.0492906	-0.0216896	0.00313854	0.00518651	-0.0282135	0.0328902	0.0338018	-0.0542907	-0.0232755	0.0554643	0.00140974	-0.0340335	0.0148177	-0.0290988	0.0984179	0.0858352	-0.0848262	-0.017741	-0.0971207	0.0880857	0.0240062	0.0839331	-0.0310051	-0.0571689	0.0977385	0.0905541	-0.0387859	-0.141701	-0.0189197	-0.0560673	-0.0977583	0.10894	0.0649023	-0.0826216	-0.0817988	0.104403	0.0490271	0.047491	0.0212387	0.0619459	0.00235926	-0.0367952	0.0481989
-0.0982458	-0.0235282	0.101894	-0.0910247	-0.0211599	-0.0130575	-0.149912	-0.115104	-0.0593794	-0.0146648	-0.0588045	0.00311731	-0.135252	-0.0431924	-0.0876246	0.0184257	-0.0446607	0.11379	0.0569229	0.106232	-0.127082	0.0743048	-0.132938	0.000569306	-0.0833434	-0.0236925	-0.0280455	-0.187654	-0.0121276	0.0125624	-0.00343582	-0.0333224	-0.0393238	-0.0525293	0.0183581	0.0371226	0.159258	-0.102655	-0.128994	0.0232016	-0.003651	-0.0382127	-0.073936	0.00682484	0.134009	0.00480487	0.0475713	-0.0133956	-0.0797734	0.0600683
-0.0271179	-0.0291492	-0.035338	-0.0800065	0.0417245	0.00796897	0.0491478	-0.0532181	-0.0277335	0.00401153	0.0141787	-0.0212637	0.0285127	0.0249699	-0.0585538	-0.0161393	0.0437713	0.0257449	-0.0411817	0.00182737	-0.0202004	0.0688812	0.0792425	-0.105618	-0.0418603	-0.0764581	0.116723	0.028789	0.0275297	-0.0513711	-0.0292624	0.125061	0.0968624	-0.0139813	-0.133464	0.0429299	-0.0412683	-0.127317	-0.00476847	0.0172075	-0.0588613	-0.11864	0.0125387	0.00334588	0.0795672	0.0430301	0.0685016	-0.0484497	-0.0603874	0.00213758
-0.0984561	-0.0421082	0.0990435	-0.0885894	-0.0500175	0.00861284	-0.141676	-0.124565	-0.0874956	-0.0182638	-0.0285738	0.00507937	-0.104957	0.00445727	-0.06945	0.0496976	-0.0576301	0.127129	0.103383	0.0554369	-0.0981211	0.0714926	-0.128773	0.025764	-0.118448	0.0157702	-0.0333469	-0.17801	-0.0588018	-0.00207443	-0.0529199	-0.114678	-0.15926	-0.0896142	-0.0565123	-0.0168251	-0.170334	-0.068927	0.0206295	0.0335231	-0.00691506	0.010384	0.0807104	-0.0852404	0.0768454	0.00448281	-0.0373768	0.0973847	0.0405814	-0.010585
-0.0237046	-0.0329946	-0.0382751	-0.0808738	0.0450767	0.0106025	0.056035	-0.0544578	-0.0368916	0.00189166	0.0190351	-0.00393182	0.0180481	0.0135118	-0.0611543	-0.00566769	0.0269563	0.0478218	-0.0588512	-0.0073883	-0.00844991	0.0394925	0.0821837	-0.108328	-0.0698724	-0.0568713	0.127255	0.0442204	-0.0279067	-0.0631996	-0.045993	0.142487	0.0597131	-0.010845	-0.0827382	0.0803009	-0.0207881	-0.117987	-0.0753232	-0.00943651	0.0216034	-0.123802	-0.0124064	-0.0525783	-0.00993298	0.104008	0.0267801	-0.04213	0.0311048	-0.0803542
-0.0986626	-0.0612965	0.0892298	-0.085459	-0.0762449	0.0222162	-0.126134	-0.126777	-0.110222	-0.0180862	0.00836719	0.0115289	-0.0543435	0.0506376	-0.0557577	0.0920575	-0.0484595	0.0954957	0.124302	0.0214751	-0.0622234	0.0965632	-0.080456	0.0087908	-0.099118	0.0292647	-0.0325973	-0.101462	-0.104391	0.0466024	-0.0651891	-0.135069	-0.0974892	-0.000711502	-0.0887463	-0.0594532	-0.172243	0.0076729	0.186005	-0.0443343	5.61955e-05	0.102689	-0.00679446	-0.09955	-0.0975995	0.107077	0.110263	-0.0926134	-0.0716391	-0.0587708
-0.0204164	-0.0365311	-0.0414705	-0.0820195	0.046144	0.0162771	0.0550207	-0.0537994	-0.047376	0.00831984	0.0302334	0.0143915	0.00494995	0.00428719	-0.0629538	0.00254615	0.000833909	0.0751036	-0.0726547	-0.013203	0.00990288	-0.00776743	0.0551386	-0.109336	-0.0764582	-0.0422688	0.1256	0.0502855	-0.0626412	-0.0721373	-0.030566	0.103997	0.0324613	0.0309839	-0.0443423	0.102037	-0.0823931	-0.0670568	-0.118297	-0.00562048	0.0309015	-0.0802406	-0.0755997	-0.0284405	-0.0244662	0.0975061	-0.0483344	-0.0786924	0.021541	-0.128002
-0.0982072	-0.082269	0.0785116	-0.0784558	-0.102519	0.0313633	-0.0943507	-0.118949	-0.132313	-0.0303546	0.0489473	0.00402883	0.00572301	0.0991206	-0.0295268	0.119157	-0.0276264	-0.0039356	0.146866	-0.0392593	-0.0375517	0.130846	0.0295662	0.0178802	-0.089489	0.0854533	-0.0177955	0.0194167	-0.0698797	-0.0465216	-0.0496489	-0.149639	0.0123737	0.176106	0.0232679	-0.0274679	-0.0340546	0.101807	0.0980531	0.0319755	-0.0697515	-0.0357776	-0.0238849	0.00784502	-0.0650482	0.117334	0.061638	0.0599629	0.00776179	0.116495
-0.0165274	-0.0396421	-0.0446721	-0.0823312	0.0452111	0.0219443	0.0541714	-0.0492529	-0.0612063	0.0120661	0.033634	0.0431572	-0.0211196	-0.00606526	-0.0639474	0.00963438	-0.0285312	0.107432	-0.0898535	-0.0310216	0.0206421	-0.0577096	0.0168003	-0.0737159	-0.0698362	-0.0353806	0.0920982	0.0574932	-0.0381234	-0.101905	0.0063261	0.0375854	-0.0140313	0.00368985	-0.0061957	0.0538663	-0.136485	-0.0465564	-0.166303	-0.0219273	0.0156853	0.000889428	-0.0860773	0.0184052	-0.0175025	0.0937077	-0.139022	-0.0639011	-0.0552707	-0.00716971
-0.0969028	-0.101121	0.0658584	-0.0699865	-0.126153	0.0316958	-0.0623492	-0.111369	-0.141898	-0.039489	0.0958203	0.00382888	0.0549084	0.117141	-0.0122241	0.13532	-0.00261234	-0.0876499	0.136109	-0.0349255	0.0143632	0.0859832	0.11833	-0.0124218	-0.00664868	0.16194	0.00230133	0.104885	-0.097844	-0.0354969	-0.0684933	-0.0145723	0.0915947	0.194338	0.0293319	0.0775675	0.0924452	0.165985	0.0508614	0.0504411	-0.0316714	-0.126449	-0.0386605	-0.018508	-0.0018045	-0.0564494	-0.0872156	-0.0457588	0.0878367	-0.0438905
-0.0127958	-0.0436551	-0.0478528	-0.0817472	0.0431712	0.0308754	0.0491045	-0.044556	-0.0796885	0.0144488	0.043881	0.0629035	-0.0401494	-0.00419337	-0.0565049	0.0142267	-0.0658502	0.115666	-0.0916417	-0.0271616	0.0462767	-0.0873781	0.0183161	-0.039783	-0.0591558	-0.0336011	0.0573886	0.0427361	-0.0207601	-0.10352	0.0620551	0.00206654	-0.0263036	-0.0251532	0.0594379	0.0411175	-0.149508	0.0271821	-0.130079	0.0322999	-0.0491815	0.0551428	-0.0150569	0.055481	-0.0892389	0.0281166	-0.182927	-0.0102176	-0.0326921	0.0132093
-0.094333	-0.116466	0.0487387	-0.0576667	-0.147903	0.0291575	-0.0261556	-0.0936705	-0.138565	-0.0397266	0.100255	0.0261992	0.0767677	0.132252	0.00652054	0.115116	0.00408935	-0.103073	0.1087	-0.0419745	0.0569025	0.036167	0.138573	-0.00237937	0.110905	0.0925196	0.0270299	0.112945	-0.0296834	-0.0303308	-0.0333488	0.0172962	0.151849	0.139458	0.0270304	-0.0121821	0.059341	0.104569	-0.0505747	0.0149522	-0.00173096	-0.083817	0.0228974	0.0453862	0.104607	-0.00826403	0.0577443	0.0387931	-0.112342	-0.0528711
-0.00905298	-0.0480845	-0.0508038	-0.0799253	0.043071	0.0388467	0.046142	-0.035782	-0.0989431	0.0145346	0.0576559	0.0757581	-0.0472992	-0.00779118	-0.037243	0.0184796	-0.0850257	0.0923293	-0.084792	-0.0207998	0.057073	-0.0876764	0.0176643	-0.0143118	-0.0294471	-0.0114413	0.0259192	0.0403146	0.00951886	-0.0933242	0.0722707	-0.0580248	-0.0132923	0.0295589	0.137793	0.0799332	-0.0812089	0.0715012	-0.073364	0.0849336	-0.0818494	0.0689716	0.0434685	0.0151297	-0.0438096	0.00183491	-0.122677	0.0389266	-0.0195499	0.019663
-0.0904894	-0.129349	0.0316744	-0.0466024	-0.165876	0.0219215	0.00696668	-0.0815016	-0.116597	-0.0408612	0.095882	0.05915	0.071683	0.152963	-0.00477693	0.0744183	0.0208117	-0.0767072	0.0605171	-0.0272975	0.114907	-0.0394967	0.075019	0.0186659	0.187031	0.0475691	-0.000229019	0.04867	-0.0466652	0.0227065	-0.0682747	0.0954791	0.0947784	-0.176431	0.0103145	-0.102643	-0.000142208	-0.0369919	-0.0403949	-0.0727421	0.0294444	0.0479586	-0.0155072	0.0430731	-0.0394937	-0.0596515	-0.0589532	0.0646106	-0.0244935	-0.0391623
-0.00474874	-0.0523321	-0.0539228	-0.0787226	0.0431446	0.0444035	0.0410625	-0.0226962	-0.112242	0.012483	0.0647628	0.0834438	-0.049719	-0.00944308	-0.0255993	0.0108165	-0.108519	0.0842092	-0.112794	-0.0297844	0.0742825	-0.0871271	0.00789422	0.015677	-0.00579198	0.00707533	-0.00678569	0.0457378	0.0580534	-0.0825303	0.0391129	-0.0865744	-0.0278011	0.0554893	0.201038	0.0443924	-0.0392393	0.0585013	-0.0297171	0.0803048	-0.0993428	0.081128	0.072889	0.0207785	0.0553524	-0.0464546	-0.0105753	0.113911	0.0700443	0.0234908
-0.0856471	-0.138893	0.0108733	-0.0325477	-0.180479	0.00485598	0.0477503	-0.0646965	-0.0785618	-0.025901	0.0674005	0.0888241	0.0597369	0.136169	-0.00244731	0.000445687	0.0167046	-0.0391261	0.00938352	-0.0309794	0.129294	-0.11571	0.02423	0.04798	0.196533	-0.00175073	0.022482	-0.0349298	0.0134095	0.0363713	-0.0294012	0.0813555	0.0257024	-0.211159	-0.024048	-0.10815	-0.0122335	-0.100852	-0.066666	-0.0904509	0.0231371	0.062051	-0.0307942	0.100703	0.0998296	-0.109854	-0.0798696	-0.0732901	-0.0783618	0.0273868
-0.000283121	-0.0553314	-0.0564819	-0.0764934	0.0435518	0.047916	0.0369317	-0.010796	-0.120326	0.0140737	0.0737899	0.0810542	-0.0400797	-0.0214428	0.00297572	0.00756155	-0.104104	0.0613697	-0.139164	-0.0339091	0.0856858	-0.0901723	-0.00943818	0.038674	0.0505553	0.0341523	-0.044538	0.0262524	0.0340428	-0.0447261	0.0144737	-0.0554179	-0.0337634	0.0407864	0.120183	0.0549283	0.0305265	0.00693238	-0.00578287	0.00756573	-0.0807175	0.0626255	0.0467757	-0.0356523	0.126132	-0.0746706	0.036271	0.0150383	0.0545443	0.0549546
-0.0796902	-0.14631	-0.0118299	-0.0203239	-0.186701	-0.0139252	0.0750957	-0.0428307	-0.0380565	-0.0117068	0.025963	0.10656	0.0245659	0.109044	0.00429537	-0.090125	0.00640992	-0.0306728	-0.0174264	-0.0149252	0.09914	-0.133488	0.0329926	0.0684801	0.0532165	-0.0485354	0.0245113	-0.0267342	0.131247	0.0310204	0.0925257	0.0219229	-0.0789113	-0.14926	0.0131128	-0.0927868	-0.0296726	-0.153041	-0.0738747	-0.0154192	0.0593981	0.0472309	-0.0120272	-0.00141111	0.0364592	0.0183154	0.0273486	-0.00348042	0.124708	-0.0275275
0.00479455	-0.0577876	-0.0607101	-0.0736333	0.0450625	0.0491717	0.0319025	-0.000797834	-0.126048	0.0152899	0.0863516	0.0639218	-0.0351769	-0.0355089	0.030474	0.0032568	-0.0882135	0.0235828	-0.139788	-0.0147119	0.077205	-0.0782599	-0.0139431	0.0410435	0.0581116	0.0767626	-0.0812927	0.0112229	-0.00179028	-0.0120386	-0.00437921	-0.0150779	-0.0514901	-0.0500997	0.0369282	0.0553482	0.0578534	-0.0390334	0.0225889	-0.0554121	-0.0187876	0.043444	0.00763912	-0.111778	0.00804259	-0.0438205	0.0826699	-0.0215423	0.0542991	0.0328954
-0.0734371	-0.151029	-0.0343116	-0.00871093	-0.184447	-0.0297738	0.0891967	-0.0141836	-0.00506922	0.00699475	-0.0172602	0.127013	0.00285743	0.0684132	0.0505751	-0.155679	0.0261253	-0.0391466	-0.0105805	0.00505484	0.0434505	-0.110293	0.00894941	0.0670232	-0.0618366	-0.0684667	0.0501584	-0.0409783	0.111639	0.0775567	0.101514	0.00925511	-0.100172	-0.111921	-0.0671833	0.019771	1.33321e-05	-0.0370171	0.0385085	0.0746936	0.100168	0.0117965	0.0519828	-0.0130744	-0.066223	0.0414979	0.0920093	0.0457685	0.149694	0.127742
0.0104978	-0.0598575	-0.067788	-0.0683991	0.0480386	0.0487538	0.0275021	0.00847581	-0.126217	0.025685	0.0860969	0.0497138	-0.0288391	-0.0620043	0.0652278	-0.00818106	-0.0621916	-0.0157261	-0.122656	0.0033212	0.0470108	-0.036408	-0.0143992	0.0313884	0.0426025	0.0941072	-0.118917	0.00612467	-0.034136	0.0137424	-0.0361279	0.0116795	-0.0482256	-0.0823399	-0.0813169	0.0543781	0.0619282	-0.0176874	0.0513944	-0.0451976	0.0228587	0.0086538	0.0266711	-0.10841	-0.0468603	-0.0168528	0.115947	-0.000401958	0.0226755	0.0916073
-0.0661003	-0.15223	-0.0597118	9.33731e-05	-0.163729	-0.0440143	0.0905631	0.00675124	0.00841867	0.0343009	-0.0521393	0.131101	-0.00428828	0.0156145	0.0823839	-0.21494	0.0116776	-0.0428579	0.000689596	0.0083835	-0.0130822	-0.0833248	-0.000696095	0.0231976	-0.159974	-0.0191208	0.0466868	-0.0202242	0.0653988	0.0693181	0.144598	-0.0278679	-0.118603	0.0803914	-0.0314648	0.0791458	0.0616499	-0.00161004	0.125262	0.0522698	0.134098	-0.0294613	0.00843097	-0.0207975	-0.0229864	0.122051	0.013193	-0.049856	0.133313	0.0368401
0.0164355	-0.0618135	-0.0740997	-0.0628668	0.0455769	0.0422066	0.0282074	0.0192023	-0.117737	0.0253672	0.0848494	0.0332403	-0.0275664	-0.0887199	0.086065	-0.02361	-0.0428574	-0.0522559	-0.100274	0.0340282	0.00900811	-0.00672539	-0.0166719	-0.00620252	-0.00772337	0.130033	-0.133066	-0.0250933	-0.0560344	0.0135858	-0.041224	0.0164139	-0.0488799	-0.0883999	-0.111583	0.0570266	0.0408104	-0.00804764	0.0838089	-0.0506055	0.0628434	-0.00162781	0.00743986	-0.0406741	-0.114602	0.0350128	0.0658995	-0.0284297	-0.0329289	0.0099534
-0.0574623	-0.149025	-0.0891328	0.00736432	-0.12556	-0.0498743	0.0747792	0.0218501	0.011412	0.0735586	-0.0725464	0.121851	0.00345307	-0.0272736	0.103694	-0.241953	0.00839731	-0.0233843	0.0393893	0.0165219	-0.0504136	-0.0485444	-0.0407986	-0.018763	-0.163165	-0.043188	0.0338619	-0.00230163	0.0201295	0.0727579	0.0917649	-0.0508698	-0.0702838	0.103442	-0.0444828	0.0883036	0.0451697	0.116565	0.0553808	0.0669479	0.0562973	-0.047577	-0.0276576	-0.0264611	0.0210882	-0.0505462	-0.0651028	-0.0540323	-0.0432573	-0.0850748
0.022568	-0.0632897	-0.0794245	-0.0575146	0.0379386	0.0322001	0.0314137	0.0324224	-0.0932875	0.0154499	0.0735844	0.0265722	-0.039864	-0.109432	0.0850676	-0.033218	-0.0211919	-0.0808613	-0.0672009	0.0712655	-0.00760568	0.022985	-0.0106325	-0.0332285	-0.0597703	0.122645	-0.132029	-0.054063	-0.0364555	0.00776843	-0.0398915	-0.00656961	-0.0305251	-0.063221	-0.0999469	0.0493322	-0.0109956	0.0458332	0.0493408	-0.0397558	0.0618063	0.00537333	0.0225951	0.035632	-0.10545	0.0350211	0.0680045	0.0190303	-0.106959	-0.123187
-0.048439	-0.142001	-0.115682	0.0104262	-0.0807546	-0.0521535	0.0397186	0.0281998	0.0109329	0.115233	-0.0760957	0.0983081	0.0258837	-0.0744656	0.112089	-0.234046	0.00829409	0.0220102	0.0638935	0.00178269	-0.0865081	0.0112705	-0.0600393	-0.0498579	-0.0952261	-0.0326726	0.0203664	0.0562519	-0.0202583	0.0363906	0.00558194	-0.0338517	0.058282	0.130466	-0.00949762	-0.00448985	0.0391731	0.0973062	-0.0357321	-0.00860523	-0.0703536	-0.041136	-0.0589846	-0.0212889	0.0658414	-0.108974	-0.0966467	0.00595916	-0.175168	0.0218018
0.0286795	-0.0643962	-0.0800588	-0.0534264	0.0191157	0.0154445	0.0337847	0.0486406	-0.0497452	-0.0102152	0.0620172	0.0312803	-0.0677722	-0.123164	0.0696564	-0.0325121	0.00743654	-0.108399	-0.0269355	0.112419	-0.00658837	0.0693341	0.0181273	-0.0330492	-0.106594	0.137796	-0.112262	-0.0705974	-0.0164792	0.0211698	-0.0147362	-0.0201372	0.0101794	0.0230677	-0.0376294	0.0247547	0.0016247	0.0258624	0.032647	-0.098022	0.0655301	0.0228795	0.0317736	0.0743878	-0.0334982	0.0700581	0.0324976	0.0537981	-0.0968415	-0.099541
-0.0390955	-0.132783	-0.140186	0.0145887	-0.0336658	-0.0503791	-0.00294849	0.029767	0.00971588	0.150926	-0.0732546	0.067742	0.0616343	-0.112219	0.102459	-0.177219	0.0267068	0.0584234	0.0692671	-0.0314246	-0.103246	0.050724	-0.0966103	-0.048551	0.0210445	-0.0312754	0.0110369	0.0786848	-0.0319591	-0.0450048	-0.0545375	0.00280859	0.132338	0.0555054	0.00741477	-0.0924997	0.025384	0.00765913	-0.110078	0.0239525	-0.143272	-0.0873786	0.0288752	-0.103217	-0.0165465	-0.0604242	-0.0310383	-0.035655	-0.166406	-0.0453754
0.035289	-0.0638168	-0.0803755	-0.0486108	0.000579746	-0.00187426	0.030137	0.0664895	-0.000835533	-0.0421004	0.050622	0.0413333	-0.0919677	-0.131046	0.0467484	-0.0122448	0.047676	-0.123146	0.00505085	0.137978	0.00356468	0.101617	0.0226333	-0.040183	-0.121501	0.150947	-0.0622663	-0.0445179	-0.0128123	0.0176907	0.00301795	-0.0142628	0.0630072	0.043586	0.0243954	-0.00924936	-0.00615575	0.00434829	-6.09434e-05	-0.116492	0.0285078	0.010648	0.0239312	0.0508708	0.0440595	-0.00973602	0.0326903	0.0348653	0.00246045	-0.098255
-0.0294214	-0.121801	-0.159578	0.0171835	0.0118165	-0.047248	-0.0542438	0.0263359	0.00377716	0.186131	-0.0561986	0.0346963	0.0889535	-0.140352	0.0905469	-0.0958028	0.0263126	0.0945489	0.0608392	-0.0575972	-0.0959749	0.0758718	-0.0802818	-0.0217292	0.112534	-0.0299844	-0.0100058	0.0654494	-0.0558413	-0.0829914	-0.100899	-0.00443164	0.144189	-0.0340438	0.053524	-0.133965	-0.0158236	-0.0479681	-0.0829545	0.0742903	-0.107181	-0.0254005	-0.00375125	0.00755092	-0.0444632	0.0567534	0.0588315	0.0783305	-0.0432793	0.0763473
0.0433748	-0.0611892	-0.0816272	-0.0432728	-0.0164418	-0.0180467	0.0121975	0.0816424	0.0344042	-0.0605461	0.0499	0.0534237	-0.117873	-0.135128	0.0205523	0.0113278	0.0738303	-0.10179	0.0320995	0.151792	0.0165417	0.12008	0.0258275	-0.0350901	-0.101879	0.125953	-0.0454855	-0.023279	-0.042243	0.0215184	0.0268864	-0.0327105	0.103369	0.0364723	0.0593491	-0.0812084	-0.059959	0.0130681	-0.0132232	-0.131909	-0.00925307	0.0632312	-0.0233889	0.116478	0.126017	-0.110013	0.0202828	0.0358017	0.0751783	0.0265097
-0.021228	-0.109987	-0.165172	0.0197338	0.0323532	-0.0405502	-0.0969252	0.0279378	0.0193123	0.183192	-0.0382318	0.0182505	0.0879314	-0.13854	0.0659177	0.0121882	0.0468457	0.0771752	0.0620851	-0.0729432	-0.0545651	0.067247	-0.0473283	0.00132803	0.176427	0.00012986	-0.0132532	0.000711775	-0.0983957	-0.0700357	-0.110019	0.0414801	0.0110919	-0.111861	0.0730087	-0.0533915	-0.0130376	-0.0177207	0.00585332	0.0711805	-0.0689787	0.11794	0.0309322	-0.0135558	-0.108312	0.125989	0.0890673	0.0464027	0.0891712	0.00971752
0.0527797	-0.0553632	-0.0866545	-0.0369976	-0.0197589	-0.0228962	-0.0206242	0.0832193	0.0504646	-0.056229	0.0623168	0.0545525	-0.126264	-0.126548	0.000540792	0.0426082	0.0811778	-0.0659247	0.0644689	0.117649	0.0185757	0.12086	0.00451597	-0.0104508	-0.0280457	0.0611727	-0.0276482	0.0115307	-0.0954283	0.0327008	0.0424627	-0.0186216	0.0711309	-0.039986	0.0268202	-0.16961	-0.0321381	0.020853	-0.0200116	-0.0589888	-0.012117	0.00616348	-0.0662673	0.0564997	0.0414622	-0.118013	-0.0689954	0.00781644	0.0793575	0.113245
-0.0140764	-0.0980471	-0.161208	0.0198752	0.0392073	-0.0375435	-0.131214	0.0327909	0.0425423	0.160698	-0.0242249	0.0155013	0.0737832	-0.120664	0.0183974	0.106727	0.0574974	0.0505092	0.042133	-0.0730491	-0.00207192	0.045329	0.0274288	0.0369225	0.164411	-0.0113421	0.0472289	-0.0736626	-0.06009	-0.0250312	-0.0540938	0.0540769	-0.0935024	-0.00467523	0.0406933	0.171582	-0.0422774	-0.0399737	0.106132	-0.0497832	0.00926451	0.105371	-0.00149852	0.0734231	-0.00403635	0.10003	0.0219163	-0.0162328	0.195566	-0.098042
0.0627667	-0.0478705	-0.0894937	-0.0308419	-0.0253369	-0.0288678	-0.0529616	0.0826404	0.070604	-0.0514601	0.0797413	0.061016	-0.135731	-0.11076	-0.0275758	0.0685693	0.0862045	-0.0305803	0.0597039	0.0695966	0.0194797	0.095451	0.00588915	0.0341039	0.0368024	-0.0346243	0.016214	0.0401557	-0.107803	0.0347558	0.0677509	-0.00119815	-0.00425239	-0.0515932	-0.000115582	-0.136378	-0.0162395	-0.0470384	-0.0204371	0.0516816	-0.012344	-0.0693313	-0.0911272	-0.04755	0.00983909	-0.0534296	-0.0868002	-0.065261	0.158076	0.10554
-0.00781062	-0.0859339	-0.150183	0.0175398	0.0380775	-0.0332457	-0.155025	0.0400624	0.0604046	0.127711	-0.00787132	-0.00123993	0.0621108	-0.0918441	-0.00892033	0.183496	0.0506166	0.0125885	0.0107751	-0.0517255	0.0355905	0.0183409	0.0633909	0.0193641	0.120502	0.00268251	0.0896079	-0.147506	0.0391913	0.00236695	0.0115883	0.0825773	-0.101256	0.0719819	0.0291685	0.237341	-0.0395816	-0.0367501	0.118528	-0.128343	-0.00284596	0.0385574	0.00443208	0.124042	0.0820754	0.0221371	-0.0366952	-0.0561497	-0.0537055	-0.0957265
0.0727397	-0.0384892	-0.0883649	-0.0259527	-0.0351226	-0.0327592	-0.0839315	0.0795833	0.0859933	-0.0504492	0.100937	0.0624842	-0.145897	-0.0876718	-0.0450823	0.102393	0.0707712	-0.0115873	0.0805026	0.0205503	0.0267356	0.0583161	0.00909445	0.0599761	0.0705928	-0.048054	0.0561542	0.0573993	-0.0949849	0.038748	0.0798222	-0.00584951	-0.0544621	-0.0646547	-0.0107403	-0.147871	0.0552981	-0.0437552	0.0238059	0.108068	-0.0140022	-0.0869069	-0.0786064	-0.0667882	-0.00709368	0.0522939	-0.10669	-0.110573	0.00849806	0.0872773
-0.00257126	-0.0748623	-0.134864	0.0148704	0.0388685	-0.0264248	-0.166313	0.0431712	0.0648886	0.0983451	0.00769471	-0.0209039	0.0564211	-0.0534064	-0.041501	0.197535	0.0343347	-0.0224149	-0.0141279	-0.0320398	0.044656	-0.038389	0.0990192	0.000351983	0.0349428	-0.0134505	0.0975416	-0.161325	0.136776	0.00378414	0.0303148	0.0860169	-0.083195	0.0849235	0.0386102	0.150966	-0.0552613	0.0374605	-0.0055096	-0.139486	0.021385	-0.0430638	0.0286819	0.0138342	0.0931111	-0.0945832	0.0133397	0.0339038	-0.0490526	0.0315791
0.0823113	-0.0279051	-0.0811701	-0.0224195	-0.0429877	-0.0289623	-0.114532	0.0764783	0.0880338	-0.0491553	0.125869	0.0494627	-0.138767	-0.0492773	-0.0529605	0.116033	0.0434102	-0.00573539	0.0640779	-0.0602203	0.0177467	-0.0109187	0.0176447	0.0748317	0.05272	-0.0790782	0.108708	0.0577961	-0.0292071	0.0174575	0.0774225	0.0195407	-0.135146	-0.0189996	0.0090324	-0.0983571	0.0508774	0.0302827	-0.0211067	0.217637	-0.0198417	-0.102387	-0.044849	-0.0601853	0.0085891	0.123176	0.0281773	0.0223552	-0.0210315	-0.0556118
0.00253527	-0.0632954	-0.116844	0.010179	0.0379501	-0.0155122	-0.156476	0.0452737	0.0674399	0.0720729	0.0208468	-0.0404487	0.0493273	-0.0098249	-0.0706294	0.160559	-0.0230524	-0.0490598	-0.023843	-0.00306986	0.0320552	-0.0853768	0.104919	-0.0286869	-0.0656074	-0.0129716	0.019647	-0.119712	0.149329	0.0400104	0.0253032	0.00218411	0.0246614	0.0388031	-0.0161196	0.024294	-0.0542707	0.0110798	-0.091955	-0.114399	0.0628418	-0.043258	0.0572245	-0.0254471	0.0125295	-0.139727	-0.042493	0.0226943	0.0332396	0.0685018
0.0922939	-0.0151151	-0.069784	-0.0185905	-0.0518224	-0.0187367	-0.135394	0.0642223	0.0898021	-0.0367321	0.145853	0.0301363	-0.140846	-0.00667221	-0.0559559	0.0950536	0.00232577	0.00848944	0.0683301	-0.108238	-0.00475889	-0.0778654	0.0128925	0.0789124	0.00993412	-0.0682686	0.113309	0.0715594	0.0131106	0.0255394	0.0464665	-0.0304344	-0.120462	0.014875	-0.0256751	-0.098142	0.105259	0.0282401	-0.0187873	0.155613	0.0468796	0.00907418	0.04165	0.0288211	-0.00246699	0.0591418	0.0522443	0.070349	-0.0469056	-0.131102
0.00710872	-0.0518948	-0.0963143	0.00273584	0.0328865	-0.00261117	-0.130817	0.0530018	0.0706674	0.0384959	0.0277386	-0.0625631	0.0464665	0.0234237	-0.0966249	0.0915021	-0.0792008	-0.0913955	-0.0275442	0.0192882	-0.0111968	-0.115562	0.080303	-0.0395743	-0.14732	-0.0485109	-0.064365	-0.0724095	0.120399	0.0607434	-0.0213996	-0.0701617	0.172382	-0.00451379	-0.128935	-0.0155406	-0.0999041	0.0125026	-0.163259	-0.100063	0.084107	-0.0762906	0.0943024	-0.126494	-0.0481283	-0.0464415	0.00885981	-0.00433798	0.0222894	0.210422
0.101945	-0.00129972	-0.0514305	-0.0176796	-0.0629004	-0.00887784	-0.142723	0.0590139	0.0844455	-0.016799	0.155494	-0.00447781	-0.122564	0.0374217	-0.0548355	0.0366087	-0.0327082	0.00960566	0.0674861	-0.155221	-0.0555827	-0.148894	-0.0280091	0.0522781	-0.0433375	-0.0650856	0.0915744	0.0559032	0.0728918	0.0209669	-0.0558056	-0.0292725	0.00536466	0.0249819	-0.0550796	-0.0322578	0.107089	0.103904	-0.00829708	0.119282	0.11854	0.0145617	0.0703026	-0.06448	-0.0472909	-0.0247181	0.0642456	0.0580377	-0.153215	-0.0362011
0.0104566	-0.0411481	-0.0769973	-0.00414942	0.0264532	0.00872745	-0.0920067	0.061244	0.0723821	0.00549794	0.0339808	-0.0748221	0.0439716	0.0545587	-0.110624	0.013869	-0.157914	-0.128623	-0.0339414	0.0483677	-0.0385261	-0.0964012	0.043612	-0.0697342	-0.161226	-0.0856491	-0.153072	0.0223996	0.0153608	0.0331806	-0.0439623	-0.121317	0.206802	-0.0414666	-0.149736	0.0356045	-0.0922932	-0.0629422	-0.0834207	-0.0390365	0.0858589	0.00371127	0.0436189	0.0155526	-0.0106768	0.100636	-0.056587	-0.0734532	0.0773522	0.046542
0.111636	0.0140537	-0.0308749	-0.0175482	-0.0791948	-0.00100634	-0.125708	0.0504265	0.0834527	-0.000260111	0.14817	-0.0232769	-0.10917	0.0811345	-0.0480246	-0.0526397	-0.0634651	0.0258542	0.0764209	-0.154392	-0.0542754	-0.158536	-0.0472302	0.00561618	-0.0838613	-0.0825598	-0.0204133	0.0509343	0.0884987	0.0305207	-0.101106	-0.0528373	0.12084	-0.0243608	-0.0820655	0.0556201	0.0269452	0.0510862	0.0275787	-0.0196742	0.0635775	0.0954274	0.0610118	-0.0667063	-0.0380747	-0.115237	0.118079	-0.104	-0.0877594	-0.0722923
0.0123539	-0.0306907	-0.0599633	-0.0100938	0.0166021	0.0172741	-0.0546587	0.065455	0.0647332	-0.0102193	0.0272889	-0.0890441	0.0373896	0.0688808	-0.112389	-0.0535691	-0.187138	-0.141074	-0.0448546	0.0714305	-0.0679382	-0.0498624	0.0163266	-0.0505972	-0.0771876	-0.0773491	-0.123872	0.0809539	-0.093132	-0.0360361	-0.0209957	-0.0330169	0.0634551	-0.0261437	-0.0396913	0.000497226	-0.0142581	-0.110148	0.07418	0.0400508	-0.0278977	0.0234541	-0.0822712	0.15342	0.0629066	0.096568	-0.166906	0.0462944	0.0255239	-0.0619723
0.120355	0.0300148	-0.00862718	-0.0211205	-0.097382	0.00241361	-0.0945963	0.0375078	0.073908	0.0307586	0.130119	-0.0566874	-0.0954763	0.116418	-0.0288433	-0.13275	-0.0746462	0.0475514	0.0656293	-0.154764	-0.072504	-0.115001	-0.0528055	-0.0426208	-0.0280528	-0.0236021	-0.0559389	0.0433426	0.0621781	0.0216661	-0.107815	0.0172903	0.0895797	0.00735553	0.0568274	0.0791739	0.0454349	-0.0707392	0.170641	-0.0835716	-0.115734	0.0544454	-0.137191	0.0016751	-0.0124807	-0.0189905	-0.0591362	-0.0233916	-0.0270824	0.0600886
0.0123979	-0.0220302	-0.0459557	-0.0149688	0.00760142	0.0167631	-0.0303607	0.0708135	0.0554778	-0.00686471	0.017025	-0.0904432	0.0335824	0.0858314	-0.105783	-0.0747943	-0.177411	-0.12825	-0.0697818	0.0944141	-0.0728216	-0.00948386	0.0368596	-0.0399951	-0.0142967	-0.0365385	-0.0540396	0.0513225	-0.140368	-0.0458017	-0.00305155	0.0437207	-0.0519419	-0.0254981	0.0681777	-0.0166795	0.0308319	-0.0404328	0.0979576	0.0184406	-0.0735555	-0.0186655	-0.0926618	0.077191	0.0166881	0.0118054	-0.0763129	0.149016	-0.0325568	-0.0694064
0.127931	0.0457272	0.0146081	-0.0254656	-0.113668	-0.000241079	-0.0584862	0.0288527	0.0590902	0.061238	0.105961	-0.0845705	-0.0782714	0.140219	-0.00672812	-0.186695	-0.0726289	0.0653786	0.0553236	-0.113008	-0.0866895	-0.0163808	0.0125071	-0.0799224	0.0478994	0.0638998	-0.0885702	-0.0265266	0.0201527	0.0807142	-0.0627561	0.0820787	0.0188857	-0.0485148	0.1595	0.0512725	-0.00162993	-0.0457846	0.210716	-0.11861	-0.134079	-0.00602134	-0.117455	0.11449	-0.0379029	-0.0126857	-0.0435118	0.0715488	-0.00993422	0.000970353
0.0117793	-0.0147661	-0.033151	-0.0181426	0.00183564	0.0163358	-0.0103599	0.072185	0.0472753	-0.00474203	0.00557097	-0.0861402	0.0272072	0.0934637	-0.0962674	-0.0779019	-0.160908	-0.113882	-0.110041	0.0918487	-0.0763671	0.00877604	0.0458349	-0.0303123	0.0181698	-0.00368306	0.00951014	0.0375613	-0.16316	-0.0698977	0.013776	0.0541934	-0.121123	0.00826884	0.0929563	-0.0300567	0.0461095	-0.00874889	-0.00230305	0.0056949	-0.0601866	0.0152541	-0.0259219	-0.0437196	0.0253941	0.0224258	0.0128646	0.0728501	-0.00604308	-0.0177933
0.134793	0.0605163	0.0377195	-0.0295679	-0.122766	-0.000886459	-0.0179553	0.0185619	0.0398318	0.0882125	0.0731048	-0.101076	-0.0732298	0.13608	0.0176932	-0.205446	-0.0323455	0.0833426	0.0214069	-0.0958881	-0.118121	0.0714101	0.0697949	-0.0770693	0.0983591	0.113548	-0.0497189	-0.0490777	-0.0137574	0.0793592	-0.0120099	0.0710763	-0.0493982	0.0314799	0.0709464	-0.0126022	-0.0598465	-0.0519951	-0.0404105	-0.103755	-0.0368207	0.0571496	0.0677878	0.0562288	0.0555081	0.100707	0.0065377	-0.00241881	0.108921	0.0142747
0.0103357	-0.00891194	-0.0232918	-0.0209401	-0.00161887	0.0136064	0.00265475	0.0685803	0.0405679	0.00249836	-0.0018892	-0.075929	0.0260884	0.0962933	-0.0799261	-0.0466128	-0.124456	-0.0910038	-0.138611	0.0964738	-0.0615596	0.0230683	0.0499674	-0.0222895	0.03135	0.00699841	0.0523976	0.00129776	-0.183012	-0.0687364	0.0362059	0.0239226	-0.137108	0.0091954	0.107632	0.00186272	0.0408888	0.0566433	-0.0947195	-0.00890192	-0.0491717	0.00137155	-0.0240145	-0.114941	-0.00554082	-0.00825427	0.0890686	-0.0338549	0.00140548	0.0427152
0.140077	0.0713726	0.054919	-0.0321542	-0.12762	-0.00222044	0.00217665	-0.00507204	0.0242325	0.128071	0.0497861	-0.106508	-0.0565689	0.114708	0.0475144	-0.154749	0.0545282	0.0966201	0.017234	-0.0446902	-0.116342	0.138209	0.115664	-0.058785	0.119277	0.138335	-0.0107833	-0.0985321	-0.0279382	0.0578374	0.0667711	0.00633655	-0.0238343	0.0550959	0.0177237	0.015556	-0.146041	0.0432323	-0.242759	-0.0447492	0.0521262	0.0387377	0.101995	0.00647341	0.115267	0.0486622	0.0625634	-0.150042	0.128503	0.0526532
0.0076824	-0.00478757	-0.0154391	-0.0204085	-0.00652304	0.00731577	0.00964202	0.0666569	0.0302162	0.0138126	-0.0106879	-0.0685048	0.0191351	0.0882794	-0.070962	-0.0100092	-0.0884851	-0.0704743	-0.161222	0.097627	-0.026607	0.0117397	0.0523702	-0.00317261	0.0254924	0.00863543	0.056204	0.000620361	-0.141981	-0.0555318	0.0409799	0.0190105	-0.148348	-0.00498209	0.104376	-0.015047	0.0329136	0.0726987	-0.0480364	0.0212531	-0.00931468	-0.0450773	-0.0590538	-0.171452	-0.0924879	-0.0833066	0.104165	-0.0348578	-0.0176582	-0.00472054
0.142738	0.0778258	0.0686841	-0.028817	-0.132589	-0.0159035	0.0158621	-0.0270378	-0.00632372	0.187473	0.00864633	-0.112591	-0.0552771	0.0793279	0.0677399	-0.0722178	0.105033	0.0736681	-0.0165662	0.0151886	-0.0747992	0.0853268	0.140191	0.0226754	0.0968527	0.119337	0.0223896	-0.103035	-0.00430592	0.0312545	0.096119	0.000219947	-0.047281	0.0304392	-0.0239788	0.00866181	-0.12336	0.0299054	-0.212753	0.0547071	0.115326	-0.0952526	0.101102	-0.0757809	-0.0788595	-0.0265256	-0.0277305	-0.0102714	0.00939151	-0.0726002
0.00476348	-0.00139387	-0.0105979	-0.0201129	-0.00909981	0.00379514	0.00963581	0.0687746	0.0217384	0.0161361	-0.0165572	-0.0537182	0.012237	0.0778381	-0.0638565	0.0177943	-0.0329868	-0.0303871	-0.161737	0.0861026	0.00268914	0.028009	0.0432854	-0.0141593	0.00430841	0.0327216	0.0173917	-0.008456	-0.0929992	-0.0284448	0.0307734	0.0337237	-0.0714342	0.00628368	0.0714285	-0.0786473	0.0327567	0.0503628	0.0180144	0.0869302	0.0939191	-0.0668998	0.00711764	-0.0588404	-0.00618061	-0.101368	0.152688	-0.0851622	-0.0289631	0.0387412
0.14477	0.0819978	0.0779006	-0.0257795	-0.131122	-0.0288596	0.0235598	-0.0556594	-0.0374363	0.251693	-0.0367443	-0.0915021	-0.0359301	0.0294296	0.0902317	0.030467	0.0942003	-0.0288037	-0.0475526	0.0575865	-0.0277347	-0.0149152	0.089604	0.123355	0.0216549	0.0191612	0.0275894	-0.098341	-0.0385991	-0.141026	0.0680891	-0.0626026	0.0823723	-0.0147958	-0.191807	0.0197811	0.036816	-0.0275459	0.0402872	-0.014841	0.0642698	-0.213611	-0.152617	-0.089101	0.0162501	-0.150854	-0.114159	0.235047	-0.00489269	-0.0268711
0.00132624	0.000645749	-0.00666331	-0.0203268	-0.0122814	3.56529e-05	0.0093115	0.0776304	0.0169419	0.00803086	-0.0198796	-0.0427504	0.00717054	0.05848	-0.0579706	0.0335698	-0.000185587	0.0153103	-0.135315	0.0714552	0.0335986	0.0566658	0.0154156	-0.0429403	-0.0292091	0.0550042	-0.0241629	-0.0242421	-0.0228307	0.0172134	0.0326926	0.0612352	-0.0177354	-0.035309	0.00701543	-0.171081	-0.0336281	0.0429126	0.02582	0.133896	0.0285289	-0.0287978	0.0747487	0.0204839	0.0151143	0.000645229	0.0662676	-0.162872	-0.00802204	-0.0568869
0.145881	0.083339	0.0861756	-0.0236754	-0.131328	-0.0312497	0.0290458	-0.0810664	-0.0622389	0.293388	-0.0749928	-0.0664558	-0.0184604	-0.0140241	0.0982938	0.110825	0.0385174	-0.135377	-0.0946484	0.118353	-0.00624291	-0.160776	0.0177133	0.167581	-0.0517505	-0.0428683	0.13019	-0.122838	-0.110322	-0.225287	0.04547	-0.175522	0.108434	-0.0993177	-0.0311293	-0.0114468	0.0585682	-0.114458	0.124196	0.0854936	-0.0468418	0.0287549	0.0703592	0.166614	-0.00638585	-0.0372893	-0.045683	-0.0344201	-0.126343	0.0105741
-0.00189927	0.00286112	-0.00444181	-0.0219854	-0.0162489	-0.00406949	0.00966189	0.0868332	0.0163721	0.00919065	-0.0245748	-0.0336318	0.000838257	0.0494046	-0.0414563	0.0422082	0.0182978	0.0656611	-0.11535	0.05228	0.0559785	0.0686603	0.0197224	-0.0305704	-0.0497363	0.0702727	-0.0691346	-0.00636907	0.0574838	0.0647287	0.050137	0.0613229	0.0147695	-0.0418887	-0.0306152	-0.137074	-0.0329641	0.0144763	0.0308751	0.170481	-0.0257072	0.0548522	0.0934748	0.073501	0.0893702	0.0895287	0.0607363	-0.0405835	-0.0680763	-0.175795
0.144016	0.0849926	0.0868399	-0.0193513	-0.132514	-0.0358243	0.0316779	-0.0999292	-0.0624926	0.24874	-0.0811717	-0.0151017	0.0153975	-0.0524218	0.0756221	0.153844	0.0264339	-0.126531	0.00311359	0.122128	0.040011	-0.120043	-0.0231737	0.0673485	-0.110997	-0.124862	0.0368966	0.000519676	-0.0732115	-0.101821	-0.0829335	-0.0232969	-0.0173589	0.0130291	0.0616189	-0.00379153	0.043174	0.0407637	0.0187608	-0.0138315	-0.0786209	0.169282	-0.0438031	0.014959	-0.0669819	0.0955804	0.0495741	-0.099558	-0.0154952	0.00107924
-0.00488638	0.0050088	-0.00121294	-0.0261557	-0.0189108	-0.00630958	0.00928706	0.0965939	0.013207	0.0181081	-0.0247026	-0.0399495	-0.00849821	0.0591255	-0.0192024	0.0569244	0.0634491	0.126651	-0.102674	0.0314835	0.0708752	0.0652136	0.00708921	-0.00299274	-0.0586709	0.105634	-0.0831102	-0.0165941	0.0935624	0.0468639	0.0423586	-0.00756898	0.0145171	-0.0501369	-0.0689056	-0.103049	-0.0168481	0.00175808	0.0139629	0.148963	-0.0806037	0.162636	0.00551882	0.0998044	-0.0220381	-0.0467316	0.0219253	0.065731	-0.0536813	-0.143848
0.14088	0.0837329	0.0835576	-0.0134883	-0.131528	-0.0327614	0.0297673	-0.0892647	-0.0582913	0.171766	-0.0850294	0.0347317	0.0470423	-0.0870414	0.0192786	0.121678	-0.0497695	-0.128934	0.0282459	0.0948872	0.0915925	-0.0323158	-0.0624952	-0.0638249	-0.125207	-0.181108	-0.0370025	0.126085	0.0518511	0.0881243	-0.143859	0.140412	-0.0669352	0.0769569	0.119769	-0.0829409	0.00491891	0.0255857	0.0169518	-0.0573435	-0.0800629	0.0927932	-0.0415906	-0.132733	0.261865	0.0754428	0.0557617	-0.0826207	0.133448	0.15602
-0.00697381	0.00877644	0.00292946	-0.031934	-0.0217938	-0.00579306	0.0151769	0.108074	0.00916077	0.0329893	-0.0267488	-0.0475466	-0.0325751	0.0686258	-0.00310511	0.0656986	0.100989	0.163028	-0.104035	0.0236771	0.0947884	0.0631308	-0.0142551	0.00944544	-0.0623315	0.0995169	-0.0792188	0.00717435	0.119775	0.0219195	0.0542349	-0.0471591	0.0423097	0.00456171	-0.0649998	-0.0830308	0.00865471	-0.0403609	0.0541048	0.0831608	-0.145067	0.11074	-0.0534766	0.0167484	0.00661335	-0.0246106	-0.00859723	-0.0519674	-0.0539502	-0.00501509
0.135804	0.0779843	0.0780128	-0.00278657	-0.128248	-0.0334167	0.00846933	-0.0762082	-0.0482358	0.0921889	-0.0898206	0.0863893	0.0905972	-0.120693	-0.0376273	0.0986001	-0.106537	-0.0997308	0.0682004	0.0236983	0.0768872	0.00144803	-0.1027	-0.151537	-0.0825129	-0.0849314	-0.0834216	0.143553	0.0905783	0.191899	-0.0807221	0.200504	-0.0586633	-0.010447	0.0152436	-0.0993441	-0.0429621	0.0616331	-0.12042	-0.0340099	0.0278521	-0.0768618	0.0746151	0.00247394	-0.0438032	0.0623066	0.0293763	0.193763	0.118406	-0.106666
-0.00811967	0.0129587	0.00813616	-0.0414819	-0.025707	-0.00381401	0.0259423	0.116343	9.20318e-06	0.0509743	-0.0249007	-0.0534838	-0.0549206	0.0765494	0.00251546	0.0852496	0.120269	0.173755	-0.0989272	0.0309941	0.110224	0.0306071	-0.047599	-0.00370625	-0.0700052	0.0749776	-0.0429124	0.0689537	0.157497	0.0233061	0.026351	-0.038671	0.0532064	0.0067579	-0.028235	-0.0770171	0.0373739	-0.0134049	0.0379201	-0.0368559	-0.122571	0.0231808	-0.0443612	-0.061392	-0.0707895	-0.00469234	-0.0386307	0.0544528	0.0759756	0.0741946
0.129122	0.0689768	0.0706604	0.0127455	-0.122295	-0.0382531	-0.0209874	-0.0604798	-0.0309443	0.0181817	-0.0992526	0.125707	0.129452	-0.131368	-0.0849822	0.0621996	-0.1646	-0.0615347	0.0177322	-0.0539829	0.0660172	0.0690645	-0.0567676	-0.166815	0.00206386	0.0396443	-0.0801587	0.0376277	0.0161146	0.198272	0.0405243	0.105644	-0.0346779	-0.0240742	0.0254132	0.01531	-0.0279325	0.0190661	-0.00297759	0.130619	0.00828401	-0.0151415	0.0645798	-0.00403164	-0.0440542	-0.0876465	0.02242	-0.0294691	-0.105181	-0.175416
-0.0082407	0.0186892	0.0157562	-0.0530421	-0.0309265	-0.000105288	0.0463914	0.120784	-0.0055451	0.0625496	-0.0251777	-0.0504365	-0.083155	0.0727655	0.020893	0.101265	0.110112	0.169766	-0.0813224	0.0178365	0.1254	0.0196846	-0.0838457	-0.0400385	-0.072155	0.0409734	-0.033436	0.116309	0.123315	0.00689419	-0.0308504	-0.0253998	0.0537543	0.012536	-0.00414704	-0.0425094	0.058717	-0.0136886	0.0209242	-0.0885347	-0.0591143	-0.0630908	-0.0314338	-0.104707	-0.0822289	0.0632731	-0.059112	0.0565328	0.0764625	-0.0286861
0.121057	0.0572846	0.0599471	0.0327062	-0.113365	-0.0486607	-0.0631787	-0.0367144	-0.018524	-0.0383832	-0.1007	0.141998	0.169201	-0.128495	-0.126675	0.0334906	-0.158427	0.00742933	-0.0339425	-0.0838509	0.0262969	0.104953	0.0125889	-0.0879588	0.0574628	0.103707	-0.0222505	-0.0441009	0.0603758	0.133973	0.22107	-0.0136596	-0.0186491	-0.0519457	0.0239344	0.128646	-0.0275748	0.025304	0.0734294	0.0666923	-0.000240627	-0.0751727	-0.0857464	0.0691476	-0.183171	-0.123746	0.00291888	-0.0888882	-0.144102	0.10607
-0.00769284	0.026114	0.0232283	-0.0648523	-0.0388709	0.00506654	0.0703382	0.121103	-0.00774837	0.0738987	-0.0327327	-0.0455005	-0.101584	0.0666759	0.05044	0.129239	0.0873558	0.153914	-0.0577283	-0.0182481	0.122585	0.025613	-0.0945908	-0.0799603	-0.0591189	-0.00196503	-0.0200152	0.0961673	0.102777	0.0341853	-0.0368324	-0.0360687	0.0227124	-0.0166921	0.104985	0.0928043	0.0824772	0.0303038	0.0170768	-0.125584	0.0601265	-0.139105	-0.0133821	-0.0893357	-0.109841	0.0198491	2.66025e-06	0.0237502	0.015818	-0.0423217
0.112649	0.0420653	0.0522011	0.0509205	-0.100801	-0.0580208	-0.101583	-0.0161306	-0.0102547	-0.0883362	-0.091815	0.143158	0.179341	-0.122032	-0.157765	-0.0262202	-0.111966	0.0775369	-0.0875327	-0.0643813	0.0283438	0.110856	0.0477002	-0.00763018	0.0740418	0.138768	0.0201465	0.019704	0.035907	-0.00109983	0.14349	-0.0836316	0.0637402	-0.0267648	-0.0931202	0.0669364	-0.0216104	-0.0623708	0.018414	0.0207186	-0.0717146	0.0586531	-0.0789963	0.0662783	-0.0309952	0.0135178	-0.0972216	-0.0513972	-0.0365806	0.143522
-0.00497806	0.0353502	0.0343803	-0.0796722	-0.0455711	0.0230583	0.115786	0.123861	-0.00486762	0.0453629	-0.0377805	-0.026582	-0.118072	0.0241965	0.0569689	0.11129	0.0290715	0.10979	-0.0215304	-0.0670721	0.0727143	0.0727633	-0.102497	-0.0728705	0.0149231	-0.0618411	-0.0251359	0.134501	-0.0209616	0.0179847	-0.0460715	-0.0236413	-0.0257963	-0.0250478	0.0752375	0.19825	0.0368424	0.037686	0.00489541	-0.0347365	0.154827	-0.0710809	-0.0732333	0.150967	0.0389514	0.0339469	-0.0398972	-0.0360966	-0.155537	0.0713504
0.102679	0.0258047	0.0424491	0.0686097	-0.0867511	-0.0616309	-0.138887	0.000921624	-0.010192	-0.117979	-0.0756688	0.121516	0.175381	-0.0696286	-0.130434	-0.0666985	-0.0446672	0.136648	-0.0966301	-0.0233522	0.0150773	0.0712501	0.0397701	0.01429	0.0295621	0.0644722	0.0352403	-0.00848021	0.0118736	-0.131961	0.0117827	-0.205468	0.100281	-0.017576	-0.0428049	-0.0591425	0.110897	-0.107726	-0.00199446	-0.072623	0.00252351	0.0037026	0.0226974	-0.187249	0.00431825	0.128173	0.0113956	0.0897728	0.0690779	0.0178565
-0.00147443	0.046103	0.0451399	-0.0922237	-0.0524174	0.0407781	0.153129	0.13139	0.0015749	0.00452298	-0.0413723	-0.00756189	-0.109962	-0.0257636	0.0301207	0.0850334	-0.0545827	0.0433738	0.0139285	-0.11126	0.0178901	0.12922	-0.0703328	-0.0589631	0.0641254	-0.117637	-0.00379504	0.0901206	-0.126341	0.0141279	-0.0366121	-0.0453213	-0.0152222	-0.0234043	-0.0171323	0.174566	-0.00931062	0.0226969	-0.0184017	0.0481397	0.181345	0.027015	0.00887128	0.113034	0.0856827	0.0363796	-0.0121346	-0.0632847	-0.0850519	0.135773
0.0920803	0.00868674	0.0350295	0.0812838	-0.0719674	-0.064967	-0.159689	0.0116671	-0.0117231	-0.133463	-0.0575041	0.10176	0.137054	-0.0211802	-0.078599	-0.0891439	0.0710658	0.140588	-0.0956301	0.0396195	0.0183548	0.000342616	-0.0112489	0.0116284	-0.00696675	0.032554	0.00889527	0.0944373	0.00610223	-0.218334	-0.108552	-0.134262	0.0227029	0.0104768	-0.0206539	-0.0353516	0.15904	-0.0231968	0.0367829	-0.132735	0.163163	-0.117334	0.0189941	-0.0395253	0.117635	0.0550527	-0.0230897	0.0108737	0.0597078	-0.0749336
0.00249915	0.057254	0.056448	-0.104484	-0.0610056	0.0564828	0.178983	0.139346	0.0120301	-0.0420619	-0.041602	0.0239072	-0.0889518	-0.0749213	-0.0115764	0.0514168	-0.112526	-0.0239593	0.0507781	-0.134127	-0.0366744	0.147871	-0.048019	-0.0190771	0.0934065	-0.155135	0.0173465	0.0358161	-0.168937	-0.0160672	-0.0304662	-0.0959025	0.0673232	-0.0194029	-0.180597	0.10796	-0.0151551	-0.0290442	-0.0476673	0.0355926	0.157709	0.0738331	0.115073	0.0419161	0.0524057	0.00923004	0.00471127	0.0053883	0.101589	0.0961542
0.0814685	-0.00625175	0.0268276	0.0904255	-0.0542685	-0.0645219	-0.15954	0.0233704	-0.0176936	-0.138004	-0.0448374	0.0788166	0.0831935	0.0359773	-0.0197361	-0.097745	0.14853	0.131199	-0.105723	0.078151	0.0451242	-0.0414987	-0.0453757	-6.26266e-05	-0.0384595	-0.0121968	0.00292359	0.112729	-0.0504507	-0.198068	-0.172088	0.027226	-0.0949364	0.026355	-0.000955234	0.0265511	0.0317336	0.0891578	0.0426667	-0.106826	0.128716	0.0153017	0.0278849	0.120501	0.0693648	-0.00672878	0.0592582	-0.0214781	0.0374681	-0.0985087
0.00664737	0.0666485	0.0677367	-0.110887	-0.0766773	0.0751076	0.171341	0.133266	0.0416499	-0.0760835	-0.0305875	0.0542655	-0.0573406	-0.115851	-0.0411683	0.0176581	-0.109376	-0.0609092	0.0695817	-0.101601	-0.049091	0.0977154	-0.0365922	0.0567382	0.0882772	-0.0902861	0.0330302	0.0144406	-0.0447394	-0.115054	-0.00851155	-0.0429938	0.0614819	-0.010843	-0.106677	0.0656996	-0.0173182	-0.052584	0.0351303	-0.0928035	-0.0320089	0.0434786	0.0739443	-0.0552452	-0.00028195	-0.109567	0.0195374	0.0326186	0.159619	-0.102812
0.0711077	-0.0173568	0.0203431	0.09172	-0.0304937	-0.0725172	-0.134732	0.0468119	-0.0482175	-0.14088	-0.0402884	0.050252	0.0150124	0.0846766	0.0255327	-0.0896285	0.170391	0.0696469	-0.077497	0.0960736	0.0751217	-0.0287769	-0.0375995	-0.0305969	-0.0219659	-0.0856628	0.011765	0.0245763	-0.143581	-0.0931857	-0.152132	0.0998517	-0.0266582	0.0429293	-0.0796462	0.0610803	-0.103739	0.130268	-0.0543994	0.103119	0.109386	0.0906963	0.0390057	0.186787	0.000624305	-0.0510796	0.0243403	0.026796	0.00224742	0.0686476
0.0114192	0.0763793	0.0777485	-0.117451	-0.0884027	0.0925329	0.15127	0.121002	0.0669138	-0.105133	-0.00845268	0.0722187	-0.022325	-0.141721	-0.0578937	-0.0162041	-0.0581406	-0.0652771	0.0699544	-0.0427382	-0.0549818	0.0214813	0.00733787	0.0940108	0.0597933	-0.0123879	0.0783851	-0.00340155	0.0808892	-0.209799	0.0194721	0.0283034	0.0106506	0.0140286	-0.0168789	0.0118393	-0.040913	-0.0517163	0.0440359	-0.0968697	-0.107654	-0.0202039	-0.0537634	-0.024345	-0.0155679	-0.163216	0.0254829	0.0823106	0.0681957	-0.198531
0.0611739	-0.0269588	0.0177601	0.0920778	-0.0121307	-0.0789199	-0.10188	0.0716817	-0.0744402	-0.144375	-0.0508698	0.0440272	-0.041926	0.129104	0.0544211	-0.0530708	0.145939	-0.0163081	-0.0159873	0.0888359	0.0894998	0.0117997	-0.0662596	-0.0220439	0.00836222	-0.148091	-0.00404892	-0.059321	-0.147394	0.0220408	-0.106031	0.0754841	0.0257741	0.0419672	-0.038499	0.11523	-0.132787	0.0625646	-0.0525215	0.0847408	-0.0576585	0.11785	0.0684323	-0.0177843	-0.046393	-0.0747569	0.0126853	0.0956695	0.0015955	0.12283
0.0169999	0.0876829	0.0799148	-0.123808	-0.0832445	0.112593	0.117499	0.109378	0.0721319	-0.12291	0.0229935	0.0848956	0.0253272	-0.141464	-0.0564925	-0.0431539	0.0444435	-0.0455922	0.050878	0.00625775	-0.07185	-0.0661656	0.0329163	0.0870974	0.0125217	0.0371052	0.114897	-0.0698335	0.161251	-0.153179	-0.053851	0.0624792	-0.00452544	0.0853781	0.0770596	-0.0954247	-0.0676004	-0.00418244	-0.0616545	-0.0403909	-0.0320453	0.0381288	0.0329283	-0.028756	-0.0573335	0.0895859	0.0915558	0.0404739	-0.120361	0.0661259
0.0515674	-0.0350507	0.019979	0.0908078	-0.00350351	-0.0840196	-0.0654636	0.0895111	-0.0879482	-0.149513	-0.0645152	0.0341566	-0.0890138	0.137258	0.0583143	-0.0195774	0.0938345	-0.0818475	0.0408343	0.0723959	0.0810179	0.0365365	-0.0397344	-0.00741772	0.0130889	-0.123216	0.00303623	-0.0551432	-0.0891286	0.0247148	0.050055	0.021587	0.0540913	0.0436983	0.0254183	0.18496	-0.121587	-0.0519767	-0.00116123	-0.0159147	-0.194346	-0.0192986	0.0343788	-0.0751123	-0.0962124	-0.142973	0.0666957	-0.0390636	0.0252134	-0.0383735
0.0242756	0.10071	0.0761492	-0.127668	-0.055787	0.129131	0.0692603	0.0879506	0.0487684	-0.117341	0.0571979	0.0815923	0.0702989	-0.131274	-0.0422978	-0.0473626	0.109231	-0.0115445	0.00405292	0.0360452	-0.0951618	-0.118292	0.0511807	0.0659017	-0.024091	0.0720546	0.0598025	-0.115872	0.113106	-0.0408303	-0.133261	0.0607133	-0.0223631	0.118564	0.0681125	-0.0562025	-0.0868553	0.0129745	-0.0581892	-0.0230976	-0.0375393	0.0389145	0.0327424	0.00501679	-0.0568907	0.110146	0.0389037	-0.035807	-0.117202	0.118539
0.0424205	-0.0423877	0.0212779	0.0878007	0.00520303	-0.0831696	-0.0298495	0.103381	-0.0911595	-0.147072	-0.0763292	0.0129501	-0.0948372	0.132706	0.0653271	0.00481437	0.0488646	-0.141585	0.0928643	0.0609253	0.0517307	0.0604329	-0.0302417	-0.000277295	-0.00168016	-0.0615414	0.0675794	-0.0428395	0.0468972	0.0100963	0.144733	-0.000252619	0.0400608	-0.0565932	0.0939528	0.11899	-0.0505545	-0.098258	0.0464512	-0.0687741	-0.124257	-0.0515979	0.00437338	-0.0369811	-0.082279	0.0196832	-0.00392579	-0.00224609	-0.0463794	-0.00864318
0.0326894	0.112879	0.0646493	-0.129886	-0.0106765	0.143884	0.00901704	0.0605675	0.0071189	-0.0922744	0.0940239	0.0637686	0.10691	-0.101948	-0.00961845	-0.0547316	0.153017	0.0012661	-0.0163674	0.0600377	-0.0494927	-0.146226	0.0506878	0.0342219	-0.0309345	0.0475484	-0.0201046	-0.142572	-0.00869194	0.0830712	-0.163034	0.105074	-0.0578953	0.0397857	-0.00927028	0.0201495	-0.023825	0.0447188	0.0638939	0.0335921	-0.0243925	0.0242741	-0.0142925	0.0563465	-0.00290287	-0.034175	-0.14245	-0.0310848	-0.0702976	0.0413516
0.0342447	-0.0466974	0.0210937	0.0845952	0.0207017	-0.0773417	-0.00160289	0.106362	-0.0995251	-0.126986	-0.080356	-0.0132511	-0.0737926	0.0940648	0.0755781	0.0292571	0.00997735	-0.162189	0.0993459	0.0245671	-0.0114209	0.0621475	-0.0441441	0.0281187	-0.022841	0.0146577	0.0839021	-0.00355354	0.138592	-0.0240496	0.136451	0.00614346	0.0122695	-0.0244895	0.137489	0.0844099	0.0148078	-0.138002	-0.0875398	-0.0623713	-0.0685839	-0.0389669	0.0290626	-0.0419715	0.0439822	0.174892	-0.00669387	0.000496265	-0.0571041	-0.0395018
0.0412394	0.123382	0.047807	-0.130123	0.0392618	0.149689	-0.0498724	0.0388133	-0.0405787	-0.0673791	0.0998544	0.0484596	0.124647	-0.0523023	0.0316337	-0.0582119	0.173395	7.65614e-06	0.0138581	0.066219	-0.00333318	-0.10056	0.0501841	0.0102005	-0.00203799	-0.0503237	-0.0526207	-0.124419	-0.0370776	0.13902	-0.012482	0.0191164	0.00133001	-0.0102858	-0.000605876	0.0972082	0.039149	0.0798715	0.0605442	0.0809919	-0.07841	-0.143256	0.0222317	-0.0132418	0.026972	0.0883486	-0.103168	-0.0793691	0.071893	0.035995
0.0271709	-0.0496752	0.0204248	0.0803583	0.0368488	-0.0646377	0.0159354	0.100169	-0.120879	-0.0935247	-0.0619403	-0.0428018	-0.043004	0.0512228	0.0712009	0.040917	-0.0290803	-0.145567	0.0615999	-0.0103247	-0.0637046	0.0347863	-0.0610012	0.0420886	-0.00600508	0.0885195	0.0730308	-0.00101559	0.151562	-0.0434371	0.0206603	0.0385426	-0.0479161	-8.54297e-05	0.0729598	0.0114479	0.0460103	-0.0934345	-0.0639504	-0.0222908	0.0387709	0.0829254	-0.00514017	-0.0140994	0.0452586	0.140713	-0.101314	0.0138264	-0.0841304	-0.0184957
0.0501574	0.131487	0.0266666	-0.128461	0.0889924	0.14203	-0.0929292	0.0127956	-0.0772434	-0.034376	0.103728	0.0443644	0.128312	-0.0109408	0.0694758	-0.0547682	0.145628	-0.0095699	0.0480837	0.0642814	0.0263491	-0.0760611	0.0164263	-0.0279249	0.063464	-0.10052	-0.064676	-0.0572833	-0.0614169	0.118728	0.124659	0.0297426	0.0122725	-0.0169425	-0.0493702	0.0882285	0.0964417	0.00831729	0.0369693	0.0746781	-0.0626911	-0.0636958	-0.0666965	-0.0626292	0.0574218	0.113402	-0.0603773	0.0817173	0.0679463	-0.08647
0.020745	-0.0499967	0.0200627	0.0763687	0.0521907	-0.0458615	0.0178691	0.0914512	-0.148031	-0.0607275	-0.0500165	-0.0750364	-0.0130829	0.0149118	0.0731803	0.0384279	-0.0442539	-0.108638	0.0263129	-0.04425	-0.102072	0.0161774	-0.0625918	0.0576902	0.0195979	0.106921	0.034666	-0.00267808	0.123806	-0.0269255	-0.080249	0.0416492	-0.0180453	-0.0491142	-0.0186892	-0.0576555	0.0164476	-0.0175833	-0.0271976	0.0196446	0.0643964	0.057881	0.0292739	0.0148937	0.0409509	0.0643235	-0.119378	-0.0693767	-0.0643591	0.0473916
0.0590348	0.137122	5.03369e-06	-0.123686	0.138867	0.125576	-0.123383	-0.0117905	-0.0956768	0.00333147	0.0865448	0.0401822	0.121848	0.0225115	0.106808	-0.0614948	0.106291	-0.00296592	0.0829782	0.041539	0.0436958	-0.0392776	-0.0450338	-0.0528114	0.0691637	-0.119621	-0.0636012	0.0624461	-0.0833984	0.0770747	0.188039	-0.0568274	0.0384278	-0.084646	0.00604714	0.0226447	0.0733323	-0.0734649	-0.0744492	-0.020715	-0.0580325	0.0419521	-0.0279608	-0.0920019	0.0203699	0.0556169	-0.0172929	-0.0408338	-0.0485123	-0.0386162
0.0146677	-0.0488797	0.0208445	0.072489	0.0659441	-0.0238507	0.0152777	0.0806623	-0.182364	-0.0309039	-0.0283207	-0.0971901	0.0126406	-0.0146005	0.0709474	0.0351496	-0.0571785	-0.0649572	-0.0116807	-0.0691278	-0.126057	-0.0113328	-0.0524854	0.0673639	0.0725858	0.0895694	-0.0244756	-0.0369328	0.0734339	-0.00747396	-0.146154	0.0961358	-0.0250102	-0.0564672	-0.120227	-0.0684884	0.0215827	0.0284152	-0.0145039	0.0632577	0.087827	-0.00321269	-0.0457594	-0.0241091	-0.0517267	0.00361664	-0.108825	-0.0332091	-0.021899	0.0181766
0.0672309	0.138306	-0.0269966	-0.115083	0.173525	0.0982014	-0.13278	-0.0277824	-0.099908	0.027737	0.0544526	0.0408455	0.104043	0.0612659	0.140647	-0.05501	0.0314048	-0.0209184	0.116916	0.0112309	0.0232994	0.00809796	-0.0754258	-0.0575194	0.0177571	-0.0743804	-0.0204613	0.095069	-0.026124	-0.00878912	0.142096	-0.0644887	0.0271458	-0.112643	0.0217276	-0.0555836	-0.00278652	-0.0691496	-0.0880482	-0.0322232	0.140474	-0.000359534	0.0193565	0.0408685	-0.0854799	-0.113088	0.114427	0.117131	-0.0916479	0.0290475
0.00845273	-0.0473706	0.0263956	0.068094	0.0671402	-0.00770357	0.0158073	0.0754431	-0.194318	-0.0207639	-0.0183793	-0.100788	0.0186702	-0.0396333	0.0514922	0.0253418	-0.0505046	-0.0199872	-0.0464587	-0.0816708	-0.118307	-0.0425802	-0.0317401	0.0730844	0.103953	0.0399415	-0.0636374	-0.0342595	0.0344744	0.0237541	-0.120163	0.0865231	-0.0191513	0.0006653	-0.136441	-0.0417853	0.0405117	0.0409357	-0.024735	0.0669042	0.00194879	-0.00526621	-0.0807197	-0.111978	-0.0269133	0.0299589	-0.0859388	-0.0803511	0.0330557	-0.00692667
0.0744381	0.135876	-0.0489812	-0.104636	0.181623	0.0551179	-0.116614	-0.0310443	-0.0790969	0.0280924	0.0137475	0.0533977	0.0739611	0.089184	0.152301	-0.0506494	-0.0479145	-0.0395611	0.0844209	-0.0238111	0.0094843	0.0555996	-0.0644745	-0.0390558	-0.0427435	0.0575518	0.0644632	0.10549	0.0345533	-0.0581573	0.078192	-0.054566	0.0319	-0.0509445	0.0812478	-0.121404	0.0415851	-0.0584611	-0.0346174	-0.0758903	0.152098	0.127439	0.0635178	0.0193207	0.103416	-0.0382401	0.015648	-0.0773134	-0.00250396	-0.0698497
0.00229636	-0.045576	0.0334696	0.0635943	0.0647758	0.00628956	0.0159149	0.0702156	-0.19054	-0.0195229	-0.0211182	-0.0892597	0.00977909	-0.0535337	0.0248936	0.0172583	-0.0375405	0.0152452	-0.0410754	-0.0813176	-0.0963013	-0.0673455	-0.0047427	0.0836896	0.10398	-0.0413126	-0.0915363	-0.0179085	0.0212096	0.0500775	-0.0420126	0.0450532	-0.00391326	0.0708236	-0.123833	-0.0106258	0.0288767	0.0577541	-0.0257152	0.0546219	-0.0301713	-0.09033	-0.0672842	-0.0803163	0.0196664	-0.0181814	0.028062	-0.000348069	0.0705225	0.0274698
0.0809564	0.129496	-0.0696747	-0.0884187	0.175125	0.0124383	-0.0819748	-0.042034	-0.0527225	0.0127987	-0.0247734	0.06471	0.0327192	0.0985476	0.151564	-0.0415359	-0.101234	-0.0413445	0.0653243	-0.0673616	-0.00021088	0.0531498	-0.0438234	0.0155935	-0.073861	0.138784	0.167793	0.063737	0.0682769	-0.0579556	-0.0493855	-0.0354814	-0.00648724	0.0255902	0.0419512	-0.0665168	-0.0628498	0.0356887	0.0519847	0.0104021	0.0798892	0.0113697	0.0131178	0.00987264	0.0219099	-0.089805	0.0206511	-0.0460206	0.117406	0.0525589
-0.00338441	-0.0428682	0.0380029	0.0595738	0.0650121	0.0164813	0.0197738	0.0639484	-0.177041	-0.0120972	-0.0247979	-0.0787687	0.00147017	-0.0580239	-0.0107733	0.00983894	-0.0284205	0.0446549	-0.0231152	-0.0606598	-0.0780372	-0.0774231	0.00524367	0.0599319	0.0777828	-0.0929131	-0.10317	-0.0251522	0.0226983	0.0412798	0.0468565	-0.00185999	0.00368437	0.0671114	-0.0539783	-0.0266867	0.0269391	0.0409937	-0.0396212	0.0359558	-0.0622127	-0.0474866	-0.00157826	0.0325332	0.0641142	-0.0215852	0.0502704	0.0272846	0.0334324	-0.0118171
0.0869577	0.120749	-0.0885938	-0.0746414	0.160499	-0.0310121	-0.0380386	-0.05167	-0.0274272	-0.00236231	-0.0627128	0.0829887	-0.0160226	0.0994637	0.119946	-0.0288215	-0.127981	-0.042089	0.0203903	-0.0490913	0.0138747	0.0521778	-0.0176694	0.0360512	-0.0755865	0.131013	0.158902	0.0381728	0.118112	-0.0531047	-0.0519485	0.0231724	-0.0617584	0.0520087	-0.0225145	0.020576	-0.0536253	0.027502	0.0151754	0.115391	-0.0285302	-0.0952808	-0.0794989	0.0668268	-0.0178609	-0.0910963	0.0124754	-0.0338858	0.107467	0.0816464
-0.00868204	-0.0392943	0.040916	0.0574977	0.0680401	0.0259549	0.0228585	0.0529344	-0.160788	-0.00253498	-0.0280743	-0.0690103	-0.00783328	-0.0589309	-0.0365912	-0.00423137	-0.0260603	0.0742607	0.016164	-0.0613899	-0.0659216	-0.086682	0.0221978	0.0531228	0.0300885	-0.100597	-0.078833	-0.0379136	0.00637093	0.0397359	0.0828773	-0.0657618	0.018474	0.091495	0.0170715	-0.0598782	-0.0113039	0.0705605	0.0126002	0.000829146	-0.0672638	-0.0167023	0.0869429	0.0959529	0.0953183	-0.0358498	0.0642957	0.0527158	0.0420517	-0.0428849
0.0918659	0.109588	-0.107954	-0.0587901	0.137154	-0.0699136	0.0129112	-0.0744573	-0.00503517	-0.0188266	-0.108828	0.103945	-0.068305	0.11539	0.0677398	-0.0135413	-0.122577	-0.0068503	0.0266429	-0.039532	0.0351801	0.0476847	0.0430011	0.101279	-0.0380946	0.061644	0.135425	-0.0412726	0.0393167	-0.00358537	-0.0809144	0.033913	-0.111675	0.0795337	-0.151452	-0.0534343	-0.0265783	0.0353634	0.0435592	0.0510001	-0.0538147	-0.110737	-0.0721925	0.0835725	-0.0591277	0.00960547	-0.0599533	-0.0171795	0.0556178	0.0367826
-0.0134126	-0.0352356	0.0423936	0.0557054	0.0748988	0.0312211	0.0312644	0.0393227	-0.137954	0.00932975	-0.0241964	-0.0541398	-0.0160647	-0.0613383	-0.0648315	-0.0206949	-0.0264147	0.0921735	0.0492726	-0.0457973	-0.032584	-0.103296	0.0285778	0.0376157	-0.0114772	-0.0687873	-0.0545585	-0.0301038	-0.00703409	0.035475	0.120374	-0.0802313	0.0657416	0.100282	0.105956	-0.0372271	-0.0313117	0.0540461	0.0432568	-0.00809582	-0.0105698	-0.0335566	0.077654	0.116961	0.11729	-0.068806	0.0829852	0.0228848	0.0379459	-0.0551368
0.0966509	0.0964558	-0.125836	-0.0395813	0.112998	-0.100964	0.0682353	-0.106874	0.0162285	-0.0276071	-0.13775	0.129339	-0.108261	0.116769	-0.00838108	-0.0231767	-0.105515	0.0522493	0.0355383	-0.0305642	0.0679396	0.0127624	0.0597934	0.118099	0.00574211	-0.0535162	-0.0482342	-0.0950023	-0.0142928	0.0341245	-0.0347705	0.0574178	-0.0709278	0.0874599	-0.123997	-0.074559	-0.0315523	-0.00351076	0.0792262	-0.00676892	-0.107825	0.03156	0.0390608	0.0262637	-0.00121569	0.0873195	-0.0687248	0.109924	-0.00738621	-0.0329692
-0.017828	-0.0313951	0.0416313	0.054147	0.0809038	0.0313715	0.0437996	0.0268155	-0.109507	0.0209851	-0.0287001	-0.0343457	-0.0242517	-0.0571241	-0.0863749	-0.0270758	-0.0201959	0.104246	0.0688104	-0.0280066	-0.00757302	-0.099399	0.048863	0.0367439	-0.0408563	-0.0482208	0.0242715	-0.0218535	-0.0424218	0.040203	0.124717	-0.0813396	0.0615514	0.0939473	0.123594	-0.0842222	-0.0298953	0.0288292	0.0349848	-0.0211168	0.052673	-0.101491	-0.00363453	0.0987307	0.0536772	-0.0163188	0.0699028	-0.0360625	0.0514677	0.00192647
0.0998724	0.0803421	-0.140694	-0.0198915	0.0852601	-0.122793	0.118255	-0.13557	0.0324944	-0.0413821	-0.136747	0.142657	-0.131207	0.101999	-0.0825212	-0.00654493	-0.0535035	0.0948154	0.0635294	0.00518082	0.106879	-0.0410872	0.103764	0.162127	0.0743085	-0.068698	-0.164938	-0.0925351	-0.103301	0.0710341	-0.0110855	0.0507651	0.0120753	0.0510959	-0.116987	-0.020675	0.0165002	-0.0306219	-0.0292926	-0.154917	-0.0244429	0.0423469	0.0273463	-0.104747	0.0756439	0.0420536	0.0991055	0.0570174	-0.151989	-0.0401759
-0.0217342	-0.0262238	0.0406323	0.0521586	0.0873665	0.0282144	0.0578977	0.0129359	-0.0834363	0.0293883	-0.0366725	-0.0187899	-0.0273345	-0.0412558	-0.101792	-0.0342136	-0.00858443	0.11539	0.0799068	-0.0195136	0.0294714	-0.0905003	0.0463935	0.0170199	-0.037316	-0.0515078	0.0705811	-0.048364	-0.104242	0.0750887	0.101584	-0.0193118	0.0761472	0.0311285	0.0860462	-0.17327	-0.0502923	-0.0517667	0.101818	-0.0853457	0.103434	-0.105587	-0.0477122	0.105714	-0.0448471	0.0389219	-0.00158301	-0.0492542	0.0389925	0.00929747
0.101024	0.0620241	-0.145479	-0.00227246	0.059977	-0.13096	0.153609	-0.147426	0.0404379	-0.0605881	-0.0995466	0.104715	-0.0974588	0.0597402	-0.108231	0.017317	0.0100069	0.0585718	0.0439744	0.0257105	0.0494678	-0.0427126	0.0815933	0.0912235	0.0914646	0.00618855	-0.158407	-0.0768308	-0.0713882	0.0405046	-0.0101776	0.032545	0.148929	0.0874779	0.0151491	0.0157347	0.159363	0.035244	-0.0650967	-0.0430975	0.089336	0.00790882	0.00817658	-0.0244949	0.0451903	0.00576741	-0.058818	-0.0614294	-0.0941346	-0.0731616
-0.025465	-0.0217457	0.0413014	0.0506276	0.0919984	0.0256984	0.0646068	0.0107904	-0.064301	0.0332792	-0.0303491	-0.0240196	-0.0125408	-0.0250075	-0.092241	-0.0340475	0.00935902	0.0815449	0.0886	-0.00638097	0.0277364	-0.0654964	0.0517372	-0.0294511	-0.0465532	-0.0294764	0.123431	-0.0580839	-0.106103	0.0750755	-0.0020365	0.0257846	0.0391164	-0.0770081	0.0711843	-0.149136	-0.0929665	-0.0603011	0.112761	-0.0790682	0.095787	-0.0938639	-0.101316	0.025832	-0.108847	0.0576777	0.0731631	0.0125985	-0.00831863	0.0310246
0.100795	0.0445673	-0.142064	0.0130912	0.0351081	-0.128695	0.16985	-0.142038	0.0284717	-0.0879321	-0.0460857	0.0225696	-0.0356774	0.0306842	-0.0814959	0.0558508	0.080855	-0.0261196	0.0385573	0.0329936	-0.0763651	-0.0395528	0.0280161	-0.0276166	0.0879385	0.0748829	-0.113806	-0.098163	0.0166797	-0.0273106	-0.0853891	-0.00462096	0.173085	-0.08933	0.218964	0.0103977	0.156257	0.112598	0.0428121	0.0538999	0.107609	-0.0343398	-0.0238328	-0.0124105	-0.0691552	0.073867	0.0415843	-0.10108	0.153437	0.0500736
-0.0287598	-0.0185267	0.0405116	0.0501778	0.0956505	0.0219957	0.073589	0.00475147	-0.0407603	0.0398977	-0.0201468	-0.0209196	-0.00270043	-0.0190981	-0.0943947	-0.0347585	0.0191996	0.049245	0.0908091	0.00935188	0.0257675	-0.0279219	0.0656726	-0.0650823	-0.0680276	0.0178494	0.164338	-0.0296115	-0.0686619	0.0714253	-0.0822569	0.0511157	0.0110342	-0.0564093	0.0623121	-0.0729018	-0.0166264	-0.028354	0.0496588	-0.0376154	0.0870854	-0.0273102	-0.116355	0.0172462	-0.135449	-0.0176267	0.053542	-0.0177768	-0.113023	-0.0279118
0.100081	0.0277646	-0.136483	0.0271446	0.0039502	-0.113161	0.171411	-0.131073	0.00982552	-0.107419	-0.00297946	-0.0420509	0.0208462	0.0136823	-0.059013	0.0728343	0.106944	-0.0380687	0.0307807	0.0378786	-0.139932	-0.0856088	-0.045258	-0.11958	0.0425958	0.0250115	-0.0259195	-0.0219524	0.0945196	-0.0267887	-0.0759371	-0.100633	0.143241	-0.132119	0.144223	0.0607955	-0.0340884	0.0897129	-0.0155901	0.216278	0.0123583	-0.0155178	-0.0111978	0.0548146	-0.0270377	0.0454578	0.0027282	0.0150322	-0.0385293	0.0376893
-0.0317464	-0.0146593	0.040549	0.0497424	0.0982306	0.0198031	0.0741726	-0.0038919	-0.0170601	0.0456236	-0.0117555	-0.0192044	0.000458334	-0.0143459	-0.0954963	-0.035742	0.0417724	0.0386711	0.0962525	0.00609179	0.0320861	0.000958845	0.0910784	-0.0642552	-0.0583344	0.0571439	0.168784	0.00101016	-0.0630437	0.0669521	-0.0963469	0.0511662	-0.0383264	-0.102097	0.0429746	-0.00806592	0.0865374	-0.013565	0.0747257	-0.0512515	0.0580102	0.0758502	-0.0570563	-0.0696238	-0.0667445	-0.105049	0.0229911	-0.0425745	0.0257579	0.0205787
0.0990419	0.0126059	-0.125353	0.0385488	-0.0206755	-0.0873298	0.155505	-0.125275	-0.0124071	-0.119036	0.0296562	-0.09103	0.0643822	-0.0128472	-0.0334559	0.0830057	0.122252	-0.00012037	0.00994797	0.0172897	-0.173572	-0.100427	-0.1337	-0.184261	0.0560322	0.0314415	0.012939	0.0112444	0.0346444	-0.00790691	-0.0474893	-0.185886	-0.0736277	-0.101902	0.0581596	0.0285504	-0.186949	0.000393021	0.0126437	0.0664223	-0.0223736	-0.0559369	-0.0728954	-0.0225762	0.015535	-0.155976	0.0148044	0.118485	0.0854261	-0.137103
-0.0346236	-0.0110896	0.040557	0.0489109	0.0966071	0.0177146	0.0684989	-0.0117058	0.00308038	0.0527152	-0.00485619	-0.012623	-0.00688037	-0.015246	-0.101585	-0.0418575	0.0527589	0.0275768	0.101387	0.00389522	0.03816	0.0222676	0.109478	-0.0628951	-0.067832	0.0592693	0.135445	0.0424678	-0.0356397	0.084332	-0.0841089	0.00404672	-0.0746844	-0.0758608	-0.0181433	0.0394334	0.112089	-0.0107522	0.0257964	-0.054076	-0.0124081	0.125289	0.0117066	-0.120915	0.0274916	-0.129329	-0.027348	0.0181036	-0.0486721	0.00316404
0.0975487	-0.00341177	-0.1122	0.0462345	-0.0418412	-0.0535435	0.128542	-0.122624	-0.0300984	-0.124493	0.0594043	-0.11454	0.0834148	-0.0163472	-0.002069	0.085936	0.0988376	0.0261881	0.00115942	-0.0153718	-0.157379	-0.0687306	-0.108807	-0.126538	0.00686472	-0.0226739	0.0548625	0.015272	-0.0173195	0.0355553	0.0291662	-0.198361	-0.212925	-0.0495799	-0.0348521	0.0167102	-0.121576	-0.0308387	0.0140243	-0.115194	-0.123883	-0.0195958	-0.0106258	-0.109511	0.10462	-0.0583351	0.0449323	-0.0566968	-0.0496334	0.0680295
-0.0374355	-0.00751852	0.0411379	0.0495752	0.0929419	0.0175224	0.0620114	-0.0200167	0.0197285	0.0616216	0.00225056	-0.011464	-0.00603915	-0.0107016	-0.0995876	-0.0430933	0.0594217	0.00670085	0.103703	0.00993165	0.0333459	0.0351996	0.123612	-0.0410797	-0.0565102	0.047487	0.0680697	0.0734803	0.00652188	0.0522844	-0.0549145	-0.0125683	-0.0690526	-0.0623334	-0.053125	0.0387431	0.130243	0.0212188	0.0263092	-0.0267687	-0.0295438	0.154352	0.0767377	-0.0385448	0.0345222	-0.125578	-0.042646	0.056274	0.00122335	-0.0314933
0.0952087	-0.0177722	-0.0947177	0.0529671	-0.0503955	-0.0146598	0.0977498	-0.117697	-0.0346973	-0.118148	0.0588117	-0.146271	0.0825759	-0.0214646	0.0333427	0.0889042	0.0826061	0.0610705	-0.0134737	-0.0479319	-0.115798	-0.0256811	-0.0572505	-0.0707583	-0.0669314	-0.00138361	0.0269774	0.083698	-0.0242821	0.0368668	0.0916807	-0.0126228	-0.188112	0.00922394	-0.114226	-0.0617237	0.0540447	-0.0620023	0.0979306	-0.13403	-0.00102392	0.0414016	0.120199	0.0322992	-0.0193568	0.0327429	-0.114145	0.0292166	0.00232708	0.016503
-0.0401186	-0.00458575	0.0402754	0.0502286	0.0861912	0.0161343	0.0559172	-0.0237875	0.0348475	0.0679957	0.0152284	-0.0038386	-0.00035891	-0.0101457	-0.0984257	-0.0527533	0.0540775	-0.0171125	0.112054	0.0199385	0.0338208	0.0556137	0.121447	-0.0151883	-0.030649	0.0403193	0.0215779	0.0615653	0.0146087	0.0262225	-0.0290558	-0.0619704	-0.0531539	-0.0463832	-0.0733752	0.0610543	0.0613029	0.0666264	-0.0486769	0.0466538	-0.0734784	0.157112	0.0709887	-0.0903888	0.069625	-0.0552946	-0.0805428	0.077341	-0.0378619	0.0558707
0.0922183	-0.0304738	-0.075317	0.0586051	-0.0518597	0.0289364	0.0703888	-0.111813	-0.0209417	-0.110537	0.0548081	-0.159096	0.0780467	-0.0340617	0.0414034	0.0748578	0.0434391	0.0540704	0.00397043	-0.0334554	-0.0670672	0.0258618	0.0154608	0.0054927	-0.0863872	-0.0166558	0.0404263	0.112862	-0.0948488	0.0098807	0.120264	0.0925184	-0.108279	0.137789	-0.144922	-0.0381922	0.176687	-0.0710069	-0.0825886	-0.15198	-0.0399082	0.128773	0.0786433	0.0803788	-0.0399092	-0.110536	0.035501	-0.0165992	-0.096485	0.0446146
-0.0428962	-0.00187064	0.0389861	0.0501808	0.0795865	0.0144437	0.0473224	-0.0337592	0.0483328	0.0710345	0.0275363	-0.00146365	0.00516939	-0.00342625	-0.0876323	-0.0498611	0.0448175	-0.0259109	0.105733	0.0223611	0.0273016	0.0554198	0.0901647	0.0093739	-0.0318778	0.0452535	-0.0227206	0.0598828	0.033077	0.00275789	-0.0133303	-0.0752992	-0.0426866	-0.0631068	-0.000521272	0.0802118	0.0309859	0.0913257	-0.074326	0.118513	-0.063752	0.130119	0.0383118	-0.0808304	0.0267654	0.0311513	-0.161038	0.134195	0.0546733	0.0470254
0.0889308	-0.0430434	-0.0552011	0.060824	-0.0449534	0.0698678	0.0392789	-0.110748	-0.00537891	-0.0990268	0.0293309	-0.18878	0.0634612	-0.0591432	0.0529726	0.0226001	-0.00712239	0.0639324	-0.00468165	-0.00765724	-0.0319114	0.0487539	0.0313234	0.0954735	-0.108706	-0.0469254	0.0165671	0.0822738	-0.0129088	0.0100832	0.146085	0.132838	-0.0195671	0.112604	-0.0248568	-0.030516	0.195042	0.00664934	-0.0918122	-0.045103	-0.0125716	0.0438857	-0.0193438	0.130521	-0.0674012	0.0405731	-0.037072	-0.00535177	0.134983	-0.0266043
-0.0458991	0.000891545	0.0382482	0.0495672	0.0729557	0.0137078	0.0393074	-0.0470497	0.0645144	0.0728341	0.0426857	0.00460524	0.00790302	0.00177262	-0.0887022	-0.037635	0.0479051	-0.0411643	0.109151	0.040966	0.0197445	0.0492877	0.0512167	0.0312672	-0.0114237	0.0405012	-0.0599547	0.0372177	0.0215838	-0.0414034	0.0188245	-0.0695906	-0.0528416	-0.0500438	-0.0300516	0.116702	0.00727867	0.0325332	-0.085387	0.0936352	-0.00485317	0.0939729	0.0430193	-0.0417195	-0.0397689	0.0681798	-0.0521653	0.0647163	0.0079567	0.0290714
0.0857145	-0.0535465	-0.0350915	0.0632791	-0.0378982	0.104482	0.00538692	-0.11274	0.0173348	-0.0873169	0.0153731	-0.190019	0.0452173	-0.0709829	0.0497367	-0.0157781	-0.0342869	0.056398	0.013407	0.0330185	0.0220085	0.0989191	0.0331765	0.160098	-0.0838444	-0.0400101	0.0502297	0.0314057	0.0160896	-0.00839547	0.146229	0.121576	0.140472	0.0460995	0.0197472	0.0609423	0.00300096	0.0249991	-0.00786934	0.00777427	-0.003623	0.138702	-0.0568277	-0.000912738	-0.194066	0.129924	0.117061	0.0295962	-0.0318744	0.108919
-0.0486296	0.0038175	0.0365581	0.0494351	0.0667462	0.0137006	0.0325054	-0.0581724	0.0774881	0.0696067	0.0500932	0.0107724	0.00752596	0.0133537	-0.0802735	-0.0338929	0.044709	-0.0493483	0.105993	0.0447067	0.00971725	0.022608	0.00346282	0.0429824	0.00187681	0.0259	-0.103019	0.0517612	0.0613864	-0.0876618	0.0350655	-0.0535107	-0.0804736	-0.066196	-0.00972949	0.0975352	0.00314616	0.0175055	-0.0275513	0.0564091	0.064576	-0.0499662	0.0220989	0.0148249	0.00450287	0.0636634	0.0150976	-0.0216628	0.0404312	-0.0633883
0.0829259	-0.061974	-0.0158658	0.0669359	-0.027363	0.134923	-0.0164907	-0.104918	0.0317642	-0.0755978	-0.00889749	-0.173166	0.0146126	-0.0783543	0.0516349	-0.0377325	-0.0532595	0.0745776	0.0181636	0.0404331	0.0892006	0.0752223	-0.00406041	0.195916	-0.0426438	-0.0137044	0.0171864	0.0500984	0.0435043	0.0116203	0.0311756	0.111051	0.129979	-0.0837789	0.0829453	0.125014	-0.0875587	0.0424086	0.0668661	0.0944806	0.12946	0.0861279	-0.0454196	-0.0954678	-0.0421202	-0.0616392	0.0217386	0.122325	0.0307636	-0.0175846
-0.0513583	0.00704291	0.0345794	0.0479872	0.0602109	0.0105096	0.0273118	-0.0684849	0.0917969	0.0648861	0.0634439	0.020443	0.0113248	0.0196056	-0.074082	-0.0237667	0.0384918	-0.0532824	0.087411	0.0423049	-0.00290404	-0.003564	-0.0437093	0.0554128	0.0120719	0.0341255	-0.092677	0.0667945	0.0744644	-0.124372	0.0601868	-0.0392139	-0.0617853	-0.0305153	-0.0060008	0.0572044	-0.0293326	0.0100171	-0.0185333	-0.0063281	0.0124569	-0.0359659	0.00141318	0.0681897	0.0539304	0.0808268	0.098603	-0.116165	-0.0207621	-0.0153349
0.0810723	-0.0697108	0.00266924	0.0671441	-0.014033	0.150702	-0.0268488	-0.0913989	0.045528	-0.0586779	-0.0333775	-0.152319	-0.00893243	-0.0739091	0.0374561	-0.0812889	-0.0672061	0.0548514	0.00737628	0.0602481	0.0950186	0.0847423	-0.0151601	0.145978	0.000540382	-0.0455025	0.0300185	0.0155624	0.0566018	-0.0150739	0.0063654	0.0335879	0.150889	-0.0713714	0.0552479	0.0164591	-0.166424	0.0330977	0.0715578	0.0880739	0.0167705	0.0413486	0.0229397	-0.0392106	0.130926	-0.0406186	0.0191515	-0.0626947	-0.0477146	0.00542506
-0.0543905	0.0103802	0.0316016	0.0473183	0.0519365	0.00761246	0.0238259	-0.0746044	0.09764	0.0579697	0.0700081	0.0261067	0.00825124	0.0174748	-0.0594668	-0.00577247	0.0433012	-0.0426248	0.0714776	0.032507	-0.000177996	-0.025598	-0.0775949	0.0647387	0.0293638	0.0493021	-0.111131	0.0822459	0.057633	-0.0951972	0.0718987	0.0012874	-0.0582114	-0.0383762	-0.0669814	0.0365639	-0.0429339	0.0051767	-0.0131459	-0.0392428	0.0307761	-0.0533832	-0.0475651	0.0647908	-0.00198366	0.0608373	0.0205826	-0.0675481	-0.00233968	-0.00925649
0.0791844	-0.0765158	0.0210192	0.0679836	0.00253682	0.159128	-0.0295638	-0.0853957	0.0617832	-0.0472402	-0.058467	-0.126647	-0.0376592	-0.0888516	0.0182295	-0.0826296	-0.0574159	0.0344886	-0.0106487	0.0565035	0.125547	0.0277901	-0.0254399	0.126251	0.0349985	0.0170693	0.0172158	0.0695822	0.0253544	0.0196306	-0.0770053	0.0273669	-0.00602979	-0.060801	0.0683521	0.0403561	-0.137913	0.0234875	0.0421826	0.00569065	0.109217	-0.0699368	-0.00532837	-0.155103	0.073795	-0.00423164	-0.144974	0.0487919	-0.00230262	-0.139641
-0.0574328	0.0137662	0.0279331	0.0459207	0.044087	0.00566563	0.0216982	-0.0763958	0.100352	0.0483613	0.0768918	0.0328469	0.0136387	0.0320315	-0.0400955	0.00227377	0.0329643	-0.0398572	0.0528403	0.0179365	-0.00411682	-0.020161	-0.110902	0.0537947	0.0211007	0.0399994	-0.0954944	0.0694648	0.0370864	-0.0964924	0.0825048	0.0292551	0.00351823	-0.000518343	-0.0580237	-0.00312717	-0.0782144	0.0148113	-0.0115322	-0.0319661	-0.0330098	-0.0238663	-0.043815	0.0876309	-0.00776252	-0.00619138	0.077992	-0.0654041	-0.0361924	0.0343808
0.0772064	-0.0823779	0.0390686	0.0674341	0.0189059	0.16256	-0.0336514	-0.0676527	0.0609023	-0.0360859	-0.0740907	-0.0979865	-0.0583411	-0.0670841	0.0188251	-0.0758362	-0.0531086	0.0066829	0.00487895	0.0627831	0.141834	-0.008037	-0.03082	0.0699846	0.0532797	0.0169598	0.0196625	-0.0121009	0.0138319	0.0485195	-0.0940705	-0.0578899	0.00818716	-0.0471702	0.0240873	0.0258282	-0.0212794	0.027413	0.0579799	0.0426517	-0.0272829	-0.0902473	0.0290068	-0.0339613	0.14829	0.02683	-0.0660789	-0.131346	-0.0613558	-0.0248427
-0.0605456	0.01719	0.0240251	0.044691	0.0366134	0.00285236	0.0268494	-0.0793543	0.101976	0.0390591	0.0808965	0.0368941	0.0123622	0.0282556	-0.0300907	0.0126764	0.0241531	-0.0276654	0.0187657	0.00361177	-0.0019442	-0.0320863	-0.129346	0.069561	0.0319522	0.0534923	-0.0783211	0.0769476	0.026418	-0.0697922	0.07787	0.0391673	-0.0012421	0.0399608	-0.0739621	-0.0403927	-0.104517	0.0139312	0.00708397	-0.0493825	-0.0219374	0.00572563	-0.0255263	0.0809149	-0.0272563	-0.000650246	0.0303967	-0.0239407	0.00213359	0.049806
0.0759166	-0.0875333	0.0572274	0.0670329	0.0345229	0.154716	-0.0244178	-0.05086	0.0640034	-0.0165228	-0.0825074	-0.0672534	-0.0695741	-0.0557235	0.00925277	-0.0603932	-0.0245599	-0.0261674	0.0146474	0.041956	0.125942	-0.0340736	-0.0329816	0.000927342	0.0792915	0.061821	0.0109464	0.0220415	0.0358055	0.0552608	-0.114649	-0.109278	-0.0837963	-0.0447655	-0.039561	0.0361806	0.0462278	-0.0511189	-0.0946931	-0.00326978	-0.0664225	-0.153447	0.00134394	0.0180291	0.0473475	-0.0713575	0.000759592	-0.159915	-0.0379205	0.0607313
-0.0635915	0.0202129	0.019725	0.0439957	0.0280759	0.00333966	0.025909	-0.0812959	0.102578	0.025706	0.0825058	0.0362587	0.0122679	0.0272089	-0.0116555	0.0185908	0.0161849	-0.0206315	-0.00722211	-0.00500743	0.00419504	-0.0205528	-0.136912	0.0746413	0.0167929	0.0392801	-0.0601254	0.0543515	-0.0188991	-0.0556853	0.0648201	0.0690292	0.0256674	0.0905304	-0.0367812	-0.0277949	-0.0959122	0.038134	0.0453351	-0.0266934	-0.0173149	-0.00346386	0.00204122	0.0186861	-0.0263494	0.0315766	-0.0176869	0.000642908	0.0197584	0.000717392
0.0747836	-0.0928134	0.0720628	0.0646896	0.0484581	0.145516	-0.0184537	-0.0378092	0.0669773	-0.000601617	-0.0977179	-0.0326189	-0.075359	-0.0168134	-0.00600467	-0.0494153	-0.00283448	-0.0659467	0.0184003	0.0120683	0.12461	-0.0398495	0.00457261	-0.0459477	0.0754518	0.0312269	-0.00794155	0.0149227	0.0411893	0.0166037	-0.126372	-0.133787	-0.146109	-0.0140008	-0.0470672	-0.0330244	0.0530611	-0.100307	-0.0375795	-0.00679025	-0.0518729	-0.0849424	0.0637145	0.128296	-0.0668765	0.0523341	0.0579913	0.0365651	-0.0151436	-0.0362539
-0.0666328	0.0234463	0.0167746	0.0440008	0.0195529	0.0044171	0.0251188	-0.0829784	0.103337	0.0140628	0.0859381	0.032455	0.00668801	0.0148687	0.00738291	0.0232567	0.0122762	-0.00442876	-0.0306277	-0.00857805	0.00562387	-0.0177774	-0.160996	0.0728694	0.0185061	0.0488109	-0.0435603	0.0480743	-0.0583748	-0.0182545	0.0544042	0.0922102	0.044615	0.105487	-0.0392167	0.000585021	-0.0839352	0.0504652	-0.00307016	-0.0340399	-0.033345	-0.0597485	-0.00260987	-0.0620921	-0.0119953	-0.0411248	-0.0577179	-0.0807833	0.0261663	0.0316229
0.0738483	-0.0973143	0.08966	0.0610222	0.0615699	0.126518	-0.016494	-0.0241799	0.0686709	0.00807398	-0.0960262	-0.0172784	-0.0742344	-0.0109194	-0.0038351	-0.0372954	0.0170131	-0.0760409	0.012461	-0.0444811	0.124077	-0.0534827	-0.011994	-0.099022	0.0471273	0.0104792	-0.00915589	0.0265076	-0.00267819	0.0216912	-0.0740027	-0.131923	-0.0826072	0.0644407	-0.0312334	-0.0615092	0.0383593	0.0264266	-0.0967484	-0.0270005	-0.108425	-0.163296	0.01878	0.174876	-0.107935	0.014132	0.00684656	0.0483242	0.037833	0.0940218
-0.069709	0.0265153	0.0133128	0.0450414	0.0122627	0.00709527	0.0254196	-0.0863886	0.103208	0.00293143	0.0834287	0.0351664	0.000734537	0.0124278	0.0236869	0.0276879	0.0010627	-0.00152412	-0.0435404	0.00274406	0.00325266	-0.0129907	-0.147715	0.0645373	0.0208408	0.071442	-0.0278586	0.0208991	-0.0669233	-0.00313392	0.0136298	0.0885575	0.0254857	0.113055	-0.0200939	0.00295746	-0.0482614	-0.0307853	0.024826	-0.0280626	0.00910446	-0.0313945	0.0271458	-0.0850407	-0.00238101	-0.0333238	-0.0201707	-0.0431428	-0.0125423	-0.0600897
0.0729848	-0.101331	0.105424	0.0576579	0.0706085	0.104067	-0.00697033	-0.0161037	0.0691983	0.015194	-0.0851636	0.0110911	-0.0536874	0.00336641	-0.00136739	-0.0169644	0.0512548	-0.082831	-0.0162111	-0.105972	0.0807824	-0.0378253	0.0101868	-0.114159	0.0502382	0.0349539	-0.0379537	-0.0125687	-0.0122736	-0.0367397	-0.0349825	-0.0505889	-0.0418144	0.0606132	-0.0331764	-0.0357834	0.0309538	-0.0307448	-0.0730437	-0.0263506	-0.0638233	-0.0206488	0.000422551	0.0908603	-0.0803949	0.0425702	0.0499168	0.0570206	0.0354666	0.0327669
-0.0726755	0.0293903	0.011969	0.0463501	0.00645525	0.00945204	0.0215264	-0.0857823	0.101397	-0.00882587	0.0801109	0.0261714	-0.00674597	0.00354581	0.049948	0.0285305	-0.0107989	0.00596654	-0.0533676	0.0156371	0.00635395	-0.0134829	-0.131812	0.0327119	0.0170836	0.0411724	0.00161052	0.00583557	-0.0654026	0.0267926	-0.00892725	0.0532445	0.0130392	0.097922	0.0017452	0.0197432	-0.0064792	-0.067772	0.0237558	0.0237588	0.00710558	-0.071429	0.0373823	-0.0844144	-0.0259738	-0.0493807	-0.0266906	-0.000146984	-0.00580024	0.00434799
0.0722918	-0.104864	0.121204	0.0546685	0.0803483	0.07751	0.00276681	-0.00734321	0.0633872	0.0153123	-0.06792	0.0376591	-0.0383962	0.0207234	-0.000873153	0.00531431	0.0912546	-0.094531	-0.0363468	-0.154052	0.0512162	-0.0349867	0.00177118	-0.123706	0.0191837	0.027437	-0.074557	-0.042816	-0.028545	-0.0770493	0.0202658	0.00216187	-0.0105474	0.0958439	-0.0204888	-0.0665193	0.0613091	-0.000794156	-0.0443813	0.0383262	-0.0749565	0.0347765	-0.107365	-0.0312738	0.0140109	0.00593025	0.102369	-0.0357919	-0.0542387	0.0294639
-0.075746	0.0322951	0.0103235	0.0479745	0.000303779	0.0129206	0.0168667	-0.08609	0.100232	-0.0203527	0.0756498	0.0183644	-0.0121461	-0.0067316	0.0745985	0.0284393	-0.033228	0.0158149	-0.0629219	0.0250122	0.00433394	-0.0149993	-0.10586	-0.000157733	0.0217976	0.0418095	0.0337002	-0.0189409	-0.0559913	0.0512434	-0.040025	0.0161075	0.0162613	0.0814552	0.0347199	0.0471511	0.0186623	-0.138232	0.0160531	0.0406441	0.0233879	-0.0760752	0.0943328	-0.0402524	-0.0646509	-0.0277844	-0.00633972	0.0694272	0.0304158	0.0426207
0.0714546	-0.107891	0.136206	0.0508007	0.0876871	0.0490737	0.0119128	-0.000318246	0.0637212	0.014115	-0.0398241	0.0536969	-0.0163427	0.025493	0.00623367	0.02406	0.0723552	-0.0723312	-0.0341212	-0.162842	0.0270035	-0.0178579	0.0164172	-0.124955	0.00134342	0.00989741	-0.0659684	-0.0904652	-0.00824694	-0.101916	0.0552776	0.0268224	0.0321201	0.0621748	-0.0228757	0.00982623	0.0246624	0.0338557	0.00803922	0.00728251	0.00765719	0.158921	-0.0672332	-0.0595384	-0.0299728	0.0403947	0.0502367	-0.0540111	0.063773	-0.0239138
-0.0788699	0.0350134	0.0102827	0.0496968	-0.00365974	0.0152479	0.0127273	-0.0882425	0.0963661	-0.0299076	0.0678131	0.0177321	-0.017851	-0.0124928	0.0976679	0.0307185	-0.0366985	0.0182326	-0.0790846	0.0210078	-0.00132444	-0.0131764	-0.08191	-0.034369	0.0132046	0.0372333	0.0414248	-0.0434266	-0.0449636	0.0724298	-0.0548665	0.00691608	0.020031	0.0834891	0.0528633	0.0109241	0.046294	-0.210486	-0.00401688	0.101886	0.0066864	-0.0635775	0.0801139	0.0267491	-0.0297603	-0.00572431	0.0167571	0.0911006	0.00760787	0.0279331
0.0708989	-0.110281	0.15002	0.0456917	0.0948477	0.0131649	0.0189473	0.00701752	0.067075	0.0185047	-0.0184182	0.0624724	0.0107716	0.0371405	0.0218041	0.040524	0.080357	-0.0542578	-0.0155684	-0.164758	-0.00936393	-0.0097396	-0.0136104	-0.132822	-0.0473945	0.0133678	-0.0793668	-0.116739	-0.0676238	-0.109589	0.0862533	0.0604972	0.0703185	0.0308187	0.0064622	0.0235732	-0.00802052	-0.0509998	0.0777427	0.016064	0.085562	0.0377688	-0.0320985	-0.172104	-0.00412564	0.0222344	0.0334805	0.0861305	-0.0238761	0.0500544
-0.0818783	0.0376226	0.0103851	0.0515237	-0.00839693	0.0197297	0.00658743	-0.0895851	0.0906374	-0.0442586	0.0599669	0.0144269	-0.0292858	-0.0232151	0.124672	0.0274111	-0.0467285	0.019348	-0.0946989	0.0110311	-0.000249754	-0.00764403	-0.0200719	-0.0671848	0.0166151	0.0247539	0.0416476	-0.0591706	-0.00655983	0.0888958	-0.0630013	0.00166108	0.0385803	0.0963845	0.0534452	0.0180904	0.0879944	-0.203182	0.00912658	0.128043	0.014495	0.0190515	0.0516692	0.0514785	0.0513578	-0.00879838	0.0442849	0.0657859	0.0100337	0.00566277
0.0700973	-0.111288	0.163645	0.0409435	0.103433	-0.0205227	0.0310049	0.0198976	0.0709921	0.0215653	0.00630708	0.0775399	0.0343587	0.0396415	0.0415987	0.0500401	0.0516783	-0.0381299	-0.0213582	-0.111171	-0.0527215	-0.0056477	-0.0116605	-0.101342	-0.0484108	-0.0160986	-0.046682	-0.0996427	-0.0481705	-0.0774179	0.0718086	0.086275	0.00988513	0.0384409	0.0491818	-0.086766	-0.0161848	-0.0282186	0.0997123	0.0334504	0.126762	0.000721976	0.0598844	-0.0447021	-0.0378782	-0.0547932	-0.180019	0.131711	0.0913582	-0.102226
-0.0849315	0.0397012	0.011558	0.0520946	-0.0119057	0.0198143	-0.00112513	-0.0925047	0.087031	-0.0542946	0.0554145	0.0157588	-0.0347104	-0.0260371	0.14585	0.0321615	-0.0552832	0.0183515	-0.103789	-0.0158927	0.00199797	0.00973062	0.0286927	-0.0770922	0.0135964	0.0136786	0.0415258	-0.0794988	0.000341235	0.0695869	-0.0495214	-0.0333578	0.070051	0.0414978	0.0492906	0.0283037	0.0902887	-0.164802	-0.00188905	0.0881301	0.00540108	0.0452369	-0.00772185	0.01587	0.110234	0.0247684	0.103045	0.0468799	-0.0358575	0.0595415
0.0693458	-0.111637	0.177593	0.036535	0.110471	-0.0631491	0.0457731	0.0390178	0.07914	0.0225015	0.0446703	0.085433	0.0585935	0.0410951	0.0530877	0.0619055	-0.000138846	0.0281296	-0.0148429	-0.0681961	-0.0552174	-0.00930137	-0.0115977	-0.0472583	-0.0642055	-0.0364667	-0.0238948	-0.0605996	-0.00910943	-0.0411455	0.0699787	0.0527478	0.0308537	0.00475717	0.033026	-0.0452134	-0.0753088	-0.0255995	0.0379273	0.0730363	0.0870741	0.0528461	0.0598663	0.0641908	0.0537768	-0.0495371	-0.0474062	0.000733159	0.0341471	0.00949495
-0.088055	0.0419098	0.0121218	0.0523717	-0.0149714	0.0232589	-0.0102609	-0.0965639	0.0818942	-0.0650347	0.0459131	0.0222816	-0.0411428	-0.0267873	0.16922	0.0347745	-0.0539961	0.00729686	-0.109436	-0.0377755	-0.00887341	0.0305762	0.0676026	-0.0742623	0.0112966	-0.0245674	0.0310005	-0.105682	0.0138893	0.0544406	-0.0336157	-0.0386383	0.0493838	-0.0274493	0.033458	-0.0270036	0.0845469	-0.0513419	-0.0212273	0.000858208	0.00737332	0.016413	-0.100712	-0.0239874	0.104517	0.0167033	0.00215409	0.044167	-0.051027	-0.001956
0.0684849	-0.110261	0.190201	0.0318118	0.112271	-0.108063	0.0576952	0.0591508	0.0888251	0.0193907	0.0936523	0.094613	0.0891525	0.0414044	0.0799527	0.0665887	-0.049445	0.0794491	-0.0126736	0.030741	-0.0891322	0.0402397	-0.0056936	0.00536925	-0.0507232	-0.063357	0.00278776	-0.0210061	-0.00109894	0.0066218	0.0386315	0.057064	0.0142803	0.00192418	0.00740553	-0.0559232	-0.00481353	-0.00723375	0.0413531	0.0396688	-0.032832	0.0515613	-0.0512129	-0.14079	0.137274	0.00512071	-0.0820311	-0.202555	-0.0994465	-0.0623699
-0.0912629	0.043941	0.0125248	0.0527266	-0.0164555	0.0247814	-0.0180126	-0.0991504	0.0797338	-0.0746442	0.0363223	0.021454	-0.0435514	-0.0312876	0.188536	0.0330392	-0.05291	0.000921152	-0.095093	-0.0570194	-0.00678272	0.0514672	0.112326	-0.0766457	-0.0110412	-0.0814866	0.0191228	-0.0724222	0.0394712	0.0200105	-0.0333369	-0.0674083	0.0165398	-0.0670711	0.0161298	-0.0602828	0.0160781	0.110161	-0.0271021	-0.0686292	0.0319808	-0.0208291	-0.102155	0.0095393	0.0243951	0.00629751	-0.0180096	0.0425128	0.0175071	-0.0020403
0.0678624	-0.108949	0.204352	0.0278127	0.11751	-0.15276	0.0673691	0.0808167	0.0892837	0.0262617	0.13752	0.0992518	0.109466	0.0506268	0.0911654	0.0683375	-0.107162	0.125057	0.00462425	0.145823	-0.0992083	0.0436772	0.011359	0.105962	-0.001364	-0.0524907	0.0313473	0.0383024	0.0300358	0.082722	-0.0462623	-0.0220211	0.00663173	-0.0623649	0.0115007	0.0270739	-0.022505	0.051391	-0.00843362	-0.0614423	0.0234195	-0.0420863	-0.0248487	0.01049	0.00976467	0.00473218	0.0221309	0.0263532	-0.0647407	0.00607168
-0.0945354	0.0456548	0.0137522	0.0521112	-0.0215247	0.0253968	-0.0227486	-0.1011	0.080728	-0.0840071	0.0233514	0.0245757	-0.0427642	-0.0371853	0.204154	0.0205024	-0.0494026	-0.00494718	-0.0961769	-0.0800958	-0.0098511	0.0753247	0.154607	-0.0736157	-0.0209152	-0.157047	0.00800792	-0.0653607	0.0409402	-0.028051	-0.0126419	-0.0737183	-0.0151996	-0.111587	-0.00532626	-0.0885673	0.00203581	0.196349	-0.0120718	-0.11263	-0.06417	0.0194324	-0.0744471	0.0196575	-0.0203361	0.0114224	-0.032272	-0.0908802	0.0325513	-0.0785154
0.0673127	-0.107368	0.218929	0.0228399	0.119342	-0.198921	0.0798117	0.104288	0.0943667	0.0325344	0.17693	0.103452	0.129262	0.0440042	0.0901672	0.0594467	-0.15482	0.134243	-0.0091042	0.267713	-0.136377	0.00110234	0.0498715	0.178784	0.0913362	-0.0149551	0.122081	0.0924082	0.0210095	0.194254	-0.0857736	-0.0982921	0.0287142	-0.0693483	-0.0239371	0.105138	0.0764664	0.0822562	-0.0738965	-0.0944756	-0.120859	-0.0633439	0.0478213	0.145805	-0.0733837	0.0161015	0.109626	0.0735898	0.0772024	0.0145196
-0.0978068	0.0471509	0.0154811	0.0522187	-0.0259142	0.0250988	-0.026366	-0.101189	0.077748	-0.0913692	0.00661295	0.0281276	-0.0447339	-0.0309636	0.214009	0.00904556	-0.0511745	-0.00930008	-0.0907364	-0.096287	-0.00897628	0.0997533	0.19444	-0.0591018	-0.0294827	-0.222956	-0.0268463	-0.07351	0.0351734	-0.0662962	0.00773515	-0.0998854	-0.0303395	-0.1681	-0.00451944	-0.0993033	-0.0460656	0.27489	-0.0142432	-0.0986759	-0.0950829	0.00829916	0.0303986	0.0355421	-0.141517	0.0371588	-0.0445441	-0.0504925	0.00245802	-0.0982794
[truncated: 150 more columns]

## Sheet: PCA Scores
Object	Group	PC-1	PC-2	PC-3
Alces_alces	Browser	0.163702	-0.00354758	-0.027006
Alces_pulmatus	Browser	0.225252	-0.033401	-0.0269337
Ammodorcas_clarkei	Browser	0.245215	0.0183187	-0.0269184
Blastoceras_dichotomus	Browser	0.00615086	-0.0261253	-0.0507384
Capreolus_capreolus	Browser	-0.0855628	0.00111403	-0.0326625
Cephalophus_dorsalis	Browser	-0.0337976	0.0256105	-0.033724
Cephalophus_harveyi	Browser	0.0147773	0.0503197	-0.0156725
Cephalophus_maxwelli	Browser	0.106374	0.0168732	-0.0281838
Cephalophus_monticola	Browser	0.117137	0.00876597	-0.0265738
Cephalophus_natelensis	Browser	0.0319162	0.0132165	-0.0709652
Cephalophus_niger	Browser	0.00703178	0.0443116	-0.050676
Cephalophus_nigrifrons	Browser	-0.0192289	0.0699391	-0.0405925
Cephalophus_rufilatus	Browser	0.0832507	-0.011858	0.0189021
Cephalophus_silvicultor	Browser	-0.0474824	0.039913	-0.0447944
Cephalophus_zebra	Browser	-0.0924596	0.0614249	-0.0293703
Elaphodus_cephalophus	Browser	0.00797073	0.0733052	-0.0460156
Giraffa_camelopardalis	Browser	0.15347	-0.0149268	-0.00905935
Litocranius_walleri	Browser	0.120495	0.0603547	-0.0229983
Madoqua_cordeauxi	Browser	0.0412769	-0.0622104	-0.0950317
Madoqua_phillipsi	Browser	0.116959	-0.0629233	-0.101666
Madoqua_saltiana	Browser	-0.0831171	-0.0582447	-0.0570843
Madoqua_swaynei	Browser	0.169826	0.0448718	-0.119398
Mazama_americana	Browser	0.0689979	-0.0420928	-0.0566613
Mazama_gouazoubia	Browser	0.141171	0.00280109	-0.0242457
Moschus_moschiferous	Browser	-0.0236934	0.0407971	-0.0867486
Nanger_granti	Browser	0.105189	0.00794447	-0.0664152
Neotragus_batesi	Browser	0.0431896	0.0281295	-0.0431056
Neotragus_moschatus	Browser	-0.088445	0.0335228	-0.0604725
Neotragus_pygmaeus	Browser	-0.0254714	0.0323272	-0.00402062
Odocoileus_hemionus	Browser	0.0391935	0.00639438	-0.0426215
Odocoileus_virginianus	Browser	0.016875	-0.00943776	-0.0548657
Oreotragus_oreotragus	Browser	-0.0792754	0.0471995	-0.0639682
Pelea_capreolus	Browser	-0.118882	-0.00872019	-0.0365439
Raphicerus_campestris	Browser	0.078479	0.00937102	-0.06796
Rhynchotragus_kirkii	Browser	0.0499875	-0.114331	-0.0340897
Rhyncotragus_guentheri	Browser	0.0499792	-0.0889222	-0.0118207
Sylvicapra_grimmia	Browser	0.14807	-0.00639831	-0.0371043
Tragelaphus_imberbis	Browser	-0.0172465	-0.0187184	-0.0452506
Tragelaphus_streptisceros	Browser	-0.0107492	0.00552268	-0.0344527
Tragulus_javanicus	Browser	-0.0959653	0.0746607	-0.0563489
Tragulus_napu	Browser	-0.0361645	0.0628629	-0.0618334
Addax_nasomaculatus	Grazer	0.0341455	-0.0286003	-0.0591922
Alcelaphus_buselaphus_major	Grazer	-0.0957343	-0.0279411	-0.0497684
Antilope_cervicapra	Grazer	0.0748018	-0.0471714	-0.0835646
Beatragus_hunteri	Grazer	-0.125086	-0.00177528	-0.0639481
Bos_taurus	Grazer	-0.283075	0.0155637	-0.0340323
Connochaetes_gnou	Grazer	-0.103552	-0.126094	-0.0377239
Connochaetes_taurinus	Grazer	-0.230827	-0.0555648	-0.0306351
Damaliscus_albifrons	Grazer	-0.0692138	-0.0755594	-0.0201254
Damaliscus_dorcas	Grazer	-0.0385729	-0.0499719	-0.0459832
Damaliscus_korrigum	Grazer	-0.0792298	-0.0237524	-0.0552449
Damaliscus_liechtensteinii	Grazer	0.00832629	-0.0355257	-0.0564708
Damaliscus_lunatus	Grazer	-0.0708152	-0.0213037	-0.0732952
Damaliscus_pygargus	Grazer	-0.0368987	-0.0423876	-0.0431561
Elaphurus_davidianus	Grazer	0.0279463	-0.00916101	-0.0529651
Hippotragus_equinus	Grazer	-0.0216436	-0.0318212	-0.051962
Hippotragus_niger	Grazer	-0.0447111	-0.0421284	-0.0419103
Kobus_defassa	Grazer	-0.0655701	-0.0076467	-0.039539
Kobus_ellipsiprymnus	Grazer	-0.0397315	-0.0257738	-0.0547803
Kobus_kob	Grazer	0.0223765	-0.0544771	-0.0624618
Kobus_leche	Grazer	-0.115461	-0.0280869	-0.0405563
Kobus_vardonii	Grazer	-0.0346542	-0.058891	-0.0181304
Oryx_beisa	Grazer	0.088843	-0.0585117	-0.0579354
Oryx_gazella	Grazer	0.00543413	-0.0702744	-0.0277454
Oryx_leucoryx	Grazer	-0.184376	0.028256	-0.0511933
Redunca_arundinum	Grazer	0.0450832	-0.0519903	-0.0687576
Redunca_fulvurofula	Grazer	0.0627469	-0.0409024	-0.0664169
Redunca_redunca	Grazer	-0.0673337	-0.060424	-0.0580038

## Sheet: Body size
Object	Group	Body mass	LogBM
Alces_alces	Browser	461.9	2.66455
Alces_pulmatus	Browser	461.9	2.66455
Ammodorcas_clarkei	Browser	28.05	1.44793
Blastoceras_dichotomus	Browser	112.52	2.05123
Capreolus_capreolus	Browser	22.5	1.35218
Cephalophus_dorsalis	Browser	20	1.30103
Cephalophus_harveyi	Browser	14	1.14613
Cephalophus_maxwelli	Browser	9	0.954243
Cephalophus_monticola	Browser	4	0.60206
Cephalophus_natelensis	Browser	12.72	1.10449
Cephalophus_niger	Browser	19.09	1.28081
Cephalophus_nigrifrons	Browser	14.68	1.16673
Cephalophus_rufilatus	Browser	12.11	1.08314
Cephalophus_silvicultor	Browser	62.01	1.79246
Cephalophus_zebra	Browser	15.65	1.19451
Elaphodus_cephalophus	Browser	23.09	1.36342
Giraffa_camelopardalis	Browser	964.65	2.98437
Litocranius_walleri	Browser	38.8	1.58883
Madoqua_cordeauxi	Browser	3.42	0.534026
Madoqua_phillipsi	Browser	2.42	0.383815
Madoqua_saltiana	Browser	3.42	0.534026
Madoqua_swaynei	Browser	3.42	0.534026
Mazama_americana	Browser	20.55	1.31281
Mazama_gouazoubia	Browser	16.63	1.22089
Moschus_moschiferous	Browser	13.32	1.1245
Nanger_granti	Browser	55.46	1.74398
Neotragus_batesi	Browser	2.97	0.472756
Neotragus_moschatus	Browser	5.64	0.751279
Neotragus_pygmaeus	Browser	3.91	0.592177
Odocoileus_hemionus	Browser	84.56	1.92716
Odocoileus_virginianus	Browser	75.9	1.88024
Oreotragus_oreotragus	Browser	13.49	1.13001
Pelea_capreolus	Browser	22.73	1.3566
Raphicerus_campestris	Browser	11.66	1.0667
Rhynchotragus_kirkii	Browser	4.62	0.664642
Rhyncotragus_guentheri	Browser	4.83	0.683947
Sylvicapra_grimmia	Browser	15.64	1.19424
Tragelaphus_imberbis	Browser	94.32	1.9746
Tragelaphus_streptisceros	Browser	206.06	2.31399
Tragulus_javanicus	Browser	1.89	0.276462
Tragulus_napu	Browser	5.27	0.721811
Addax_nasomaculatus	Grazer	96.08	1.98263
Alcelaphus_buselaphus	Grazer	160.94	2.20666
Antilope_cervicapra	Grazer	36.3	1.55991
Beatragus_hunteri	Grazer	79.13	1.89834
Bos_taurus	Grazer	618.64	2.79144
Connochaetes_gnou	Grazer	156.55	2.19465
Connochaetes_taurinus	Grazer	198.62	2.29802
Damaliscus_albifrons	Grazer	77.78	1.89087
Damaliscus_dorcas	Grazer	69.1	1.83948
Damaliscus_korrigum	Grazer	127.19	2.10445
Damaliscus_liechtensteinii	Grazer	168.7	2.22712
Damaliscus_lunatus	Grazer	136	2.13354
Damaliscus_pygargus	Grazer	77.78	1.89087
Elaphurus_davidianus	Grazer	165.99	2.22008
Hippotragus_equinus	Grazer	264.17	2.42188
Hippotragus_niger	Grazer	236.41	2.37367
Kobus_defassa	Grazer	204.39	2.31046
Kobus_ellipsiprymnus	Grazer	204.39	2.31046
Kobus_kob	Grazer	80.04	1.90331
Kobus_leche	Grazer	88.65	1.94768
Kobus_vardonii	Grazer	71.46	1.85406
Oryx_beisa	Grazer	200.58	2.30229
Oryx_gazella	Grazer	188.4	2.27508
Oryx_leucoryx	Grazer	75.79	1.87961
Redunca_arundinum	Grazer	58.06	1.76388
Redunca_fulvurofula	Grazer	29.35	1.46761
Redunca_redunca	Grazer	43.29	1.63639
Aepyceros_melampus	Unknown	52.59	1.7209
Antidorcas_marsupialis	Unknown	33.57	1.52595
Antilocapra_americana	Unknown	47.45	1.67624
Axis_axis	Unknown	69.5	1.84198
Blastoceras_bezoarticus	Unknown	112.52	2.05123
Boselaphus_tragocamelus	Unknown	182.25	2.26067
Capra_aegagrus	Unknown	47.39	1.67569
Capra_falconeri	Unknown	54.3	1.7348
Cervus_axis	Unknown	55	1.74036
Cervus_duvauceli	Unknown	150	2.17609
Cervus_elaphus	Unknown	240.87	2.38178
Cervus_eldii	Unknown	95.47	1.97987
Cervus_kuhli	Unknown	55	1.74036
Cervus_nippon	Unknown	53	1.72428
Cervus_schomburgki	Unknown	107.63	2.03193
Cervus_timorensis	Unknown	66.38	1.82204
Cervus_unicolor	Unknown	177.52	2.24925
Dama_dama	Unknown	57.22	1.75755
Dorcatragus_megalotis	Unknown	10.92	1.03822
Eudorcas_thomsoni	Unknown	22.91	1.36003
Gazella_bennettii	Unknown	18.92	1.27692
Gazella_cuvieri	Unknown	28	1.44716
Gazella_dama	Unknown	71.42	1.85382
Gazella_dorcas	Unknown	15.64	1.19424
Gazella_gazella	Unknown	21.31	1.32858
Gazella_leptoceros	Unknown	24.65	1.39182
Gazella_rufifrons	Unknown	27	1.43136
Gazella_saudiya	Unknown	16	1.20412
Gazella_soemmeringi	Unknown	41.58	1.61888
Gazella_spekei	Unknown	20	1.30103
Gazella_subgutturosa	Unknown	26.98	1.43104
Hippocamelus_antisensis	Unknown	68.6	1.83632
Hydropodus_inermis	Unknown	12.76	1.10585
Kobus_megaceros	Unknown	85.81	1.93354
Muntiacus_crinifrons	Unknown	18.59	1.26928
Muntiacus_muntjak	Unknown	17.61	1.24576
Muntiacus_reevesi	Unknown	13.5	1.13033
Ourebi_ourebi	Unknown	17.19	1.23528
Ovis_aries	Unknown	39.1	1.59218
Ozotoceras_bezoarticus	Unknown	34.62	1.53933
Procapra_gutturosa	Unknown	28.27	1.45133
Procapra_picticaudata	Unknown	23.2	1.36549
Procapra_przewalskii	Unknown	27.5	1.43933
Pseudois_nayaur	Unknown	52.33	1.71875
Pudu_puda	Unknown	9.64	0.984077
Rangifer_tarandus	Unknown	109.09	2.03778
Raphicerus_melanotis	Unknown	10.5	1.02119
Raphicerus_sharpei	Unknown	9.4	0.973128
Rhynchotragus_domorensis	Unknown	4.83	0.683947
Taurotragus_oryx	Unknown	562.59	2.75019
Tetracerus_quadricornis	Unknown	19.28	1.28511
Tragelaphus_angasi	Unknown	87.62	1.9426
Tragelaphus_buxtoni	Unknown	215	2.33244
Tragelaphus_eurycerus	Unknown	271	2.43297
Tragelaphus_scriptus	Unknown	43.25	1.63599
Tragelaphus_spekii	Unknown	75.55	1.87823
Tragulus_kanchil	Unknown	1.85	0.267172

## Sheet: References
Bodmer, R. E. (1990) Ungulate frugivores and the browser-grazer continuum, Oikos, 57, 319-325
Cantalapiedra, J. L., Fitzjohn, R. G., Kuhn, T. S. Hernández Fernández, M., DeMiguel, D., Azanza, B., Morales, J. and Mooers, A. Ø. (2014) Dietary innovations spurred the diversification of ruminants during the Cenozoic, Proceedings of the Royal Society B, 281, 20132746
Clauss, M., Lechner-Doll, M. and Streich, W. J. (2002) Faecal particle size distribution in captive wild ruminants: an approach to the browser/grazer dichotomy from the other end, Ecophysiology, 131, 343-349
Clauss, M., Lechner-Doll, M. and Streich, W. J. (2003) Ruminant diversification as an adaptation to the phsyicomechanical characteristics of forage. A reevaluation of an old debate and a new hypothesis, Oikos, 102, 253-262
Clauss, M., Schwarm, A., Ortmann, S., Streich, W. J. and Hummel, J. (2007) A case of non-scaling in mammalian physiology? Body size, digestive capacity, food intake, and ingesta passage in mammalian herbivores, Comparative Biochemistry and Physiology Part A: Molecular and Integrative Phsyiology, 148, 249-265
Fraser, D. and Rybczynski, N. (in press) Complexity of ruminant masticatory evolution, Journal of Morphology, DOI: 10.1002/jmor.20284
Gordon, I. J. and Illius, A. W. (1996) Nutritional ecology of African ruminants: a reinterpretation, Journal of Animal Ecology, 65, 18-28
Rutberg, A. T. (1987) Adaptive hypotheses of birth synchrony in ruminants: an interspecific test, The American Naturalist, 130, 692-710
