# Supplementary material for: Snout Shape in Extant Ruminants
Source: PLoS One. 2014 Nov 5;9(11):e112035. doi: 10.1371/journal.pone.0112035 (PMC4221202; doi:10.1371/journal.pone.0112035)
Supplement: Table S2 — CVA scores, confusion matrix, jackknifed confusion matrix, browser and grazer distance table, and the unknown projection distance table. (XLS) [file pone.0112035.s002.xls]

## Sheet: CVA Scores
Object	Group	CV-1
Alces_alces	Browser	0.040876
Alces_pulmatus	Browser	0.0355659
Ammodorcas_clarkei	Browser	0.086789
Blastoceras_dichotomus	Browser	-0.0399092
Capreolus_capreolus	Browser	-0.0399072
Cephalophus_dorsalis	Browser	-0.00202821
Cephalophus_harveyi	Browser	0.0422921
Cephalophus_maxwelli	Browser	0.0390285
Cephalophus_monticola	Browser	0.0362219
Cephalophus_natelensis	Browser	-0.00518394
Cephalophus_niger	Browser	0.0211458
Cephalophus_nigrifrons	Browser	0.0383982
Cephalophus_rufilatus	Browser	0.0246093
Cephalophus_silvicultor	Browser	0.00153108
Cephalophus_zebra	Browser	0.0110735
Elaphodus_cephalophus	Browser	0.0482426
Giraffa_camelopardalis	Browser	0.0345405
Litocranius_walleri	Browser	0.0831896
Madoqua_cordeauxi	Browser	-0.076334
Madoqua_phillipsi	Browser	-0.0543972
Madoqua_saltiana	Browser	-0.09963
Madoqua_swaynei	Browser	0.0492965
Mazama_americana	Browser	-0.0351097
Mazama_gouazoubia	Browser	0.0399374
Moschus_moschiferous	Browser	-0.00587778
Nanger_granti	Browser	0.0163035
Neotragus_batesi	Browser	0.0220765
Neotragus_moschatus	Browser	-0.0235603
Neotragus_pygmaeus	Browser	0.017893
Odocoileus_hemionus	Browser	0.0021944
Odocoileus_virginianus	Browser	-0.0235436
Oreotragus_oreotragus	Browser	-0.0100647
Pelea_capreolus	Browser	-0.0609194
Raphicerus_campestris	Browser	0.00808716
Rhynchotragus_kirkii	Browser	-0.0950656
Rhyncotragus_guentheri	Browser	-0.0646342
Sylvicapra_grimmia	Browser	0.0293702
Tragelaphus_imberbis	Browser	-0.0391785
Tragelaphus_streptisceros	Browser	-0.0119881
Tragulus_javanicus	Browser	0.0109988
Tragulus_napu	Browser	0.0185517
Addax_nasomaculatus	Grazer	-0.0359981
Alcelaphus_buselaphus_major	Grazer	-0.0748814
Antilope_cervicapra	Grazer	-0.0478621
Beatragus_hunteri	Grazer	-0.0674762
Bos_taurus	Grazer	-0.0934519
Connochaetes_gnou	Grazer	-0.157502
Connochaetes_taurinus	Grazer	-0.136166
Damaliscus_albifrons	Grazer	-0.0958055
Damaliscus_dorcas	Grazer	-0.0734797
Damaliscus_korrigum	Grazer	-0.0678938
Damaliscus_liechtensteinii	Grazer	-0.0494882
Damaliscus_lunatus	Grazer	-0.0699014
Damaliscus_pygargus	Grazer	-0.0653025
Elaphurus_davidianus	Grazer	-0.018907
Hippotragus_equinus	Grazer	-0.0545038
Hippotragus_niger	Grazer	-0.0671921
Kobus_defassa	Grazer	-0.0434657
Kobus_ellipsiprymnus	Grazer	-0.0563644
Kobus_kob	Grazer	-0.0634653
Kobus_leche	Grazer	-0.0780211
Kobus_vardonii	Grazer	-0.069211
Oryx_beisa	Grazer	-0.0431766
Oryx_gazella	Grazer	-0.0694168
Oryx_leucoryx	Grazer	-0.0563542
Redunca_arundinum	Grazer	-0.0562027
Redunca_fulvurofula	Grazer	-0.0398895
Redunca_redunca	Grazer	-0.0966286

## Sheet: Confusion Matrix
Groups	Browser	Grazer	Total Correct	Group Totals	Percent Correct
Browser	31	10	31	41	75.6098
Grazer	1	26	26	27	96.2963
Total Correct	31	26	57	68	83.8235
Total Estmated	32	36	68
Percent Estimated Correctly	96.875	72.2222	83.8235

## Sheet: Jackknifed confusion matrix 
Groups	Browser	Grazer	Total Correct	Group Totals	Percent Correct
Browser	31	10	31	41	75.6098
Grazer	1	25	25	26	96.1538
Total Correct	31	25	56	67	83.5821
Total Estmated	32	35	67
Percent Estimated Correctly	96.875	71.4286	83.5821
