# Supplementary material for: Snout Shape in Extant Ruminants
Source: PLoS One. 2014 Nov 5;9(11):e112035. doi: 10.1371/journal.pone.0112035 (PMC4221202; doi:10.1371/journal.pone.0112035)
Supplement: Table S3 — Results of the phylogenetically controlled component of this study, including PCA scores, CVA scores, browser and grazer distance table and confusion matrix. (XLSX) [file pone.0112035.s003.xlsx]

## Sheet: PC scores
Object	Group	PC1	PC2	PC3	PC4
Alces_alces	Browser	-0.159048	0.0911265	0.00611202	-0.00345453
Ammodorcas_clarkei	Browser	-0.240809	0.0980474	0.0077068	0.0266987
Blastocerus_dichotomus	Browser	-0.00414144	0.0539161	0.0234657	-0.0168902
Capreolus_capreolus	Browser	0.0746895	0.00631241	-0.010978	-0.0239322
Cephalophus_dorsalis	Browser	0.0186007	0.00297195	-0.0292656	-0.0351246
Cephalophus_harveyi	Browser	-0.0329844	0.00495605	-0.0349455	-0.00158064
Cephalophus_maxwelli	Browser	-0.109636	0.0575359	-0.0106617	-0.00416103
Cephalophus_monticola	Browser	-0.116893	0.0680852	0.00192569	0.013605
Cephalophus_natalensis	Browser	-0.0391221	0.024282	0.0311481	0.0209232
Cephalophus_niger	Browser	-0.023194	-0.00366893	-0.000290183	0.0197451
Cephalophus_nigrifrons	Browser	-0.00658957	-0.031167	-0.0262791	0.0082094
Cephalophus_rufilatus	Browser	-0.0800698	0.0913438	-0.0398038	-0.0283062
Cephalophus_silvicultor	Browser	0.0293756	-0.0154747	-0.0115797	0.00550285
Cephalophus_zebra	Browser	0.0621843	-0.0465399	-0.0532083	-0.0491264
Elaphodus_cephalophus	Browser	-0.0325141	-0.0267366	-0.0196221	0.0153156
Giraffa_camelopardalis	Browser	-0.141535	0.105819	0.00805159	0.0326308
Litocranius_walleri	Browser	-0.135666	0.0253182	-0.027546	0.0106491
Madoqua_saltiana	Browser	0.0874382	0.0485584	0.0307198	-0.026666
Mazama_americana	Browser	-0.192475	0.00765669	0.0739908	-0.0320199
Mazama_gouazoubia	Browser	-0.0575515	0.0876182	0.0369594	-0.00449155
Moschus_moschiferus	Browser	-0.139308	0.0798577	-0.00817263	-0.0147707
Nanger_granti	Browser	-0.00697593	-0.00661289	-0.00120266	-0.00381093
Neotragus_batesi	Browser	-0.108622	0.0517486	0.0230958	-0.0116189
Neotragus_moschatus	Browser	-0.0525106	0.0238675	0.00499449	0.0236644
Neotragus_pygmaeus	Browser	0.0684097	-0.027354	0.00922268	0.00800979
Odocoileus_hemionus	Browser	0.0110417	0.010026	-0.0373137	-0.000773709
Odocoileus_virginianus	Browser	-0.0466438	0.0378602	-0.00645827	-0.0437728
Oreotragus_oreotragus	Browser	-0.0183664	0.0427937	0.0232139	-0.00142842
Pelea_capreolus	Browser	0.108287	0.00306925	-0.000222823	-0.00945021
Raphicerus_campestris	Browser	-0.0816488	0.0427362	0.0358783	0.02487
Sylvicapra_grimmia	Browser	-0.141236	0.0876258	0.0225634	0.0258951
Tragelaphus_imberbis	Browser	0.0161895	0.0428623	0.0168733	-0.00796964
Tragelaphus_streptisceros	Browser	0.00307504	0.0269985	-0.00859009	-0.0207203
Tragulus_javanicus	Browser	0.0630334	-0.0651428	-0.0166757	0.00809783
Tragulus_napu	Browser	0.00919707	-0.0387824	-0.00909352	-0.00145286
Addax_nasomaculatus	Grazer	-0.0287535	0.0621233	0.0242372	-0.0213341
Alcelaphus_buselaphus	Grazer	0.0916201	0.0212401	0.0196986	-0.0266251
Antilope_cervicapra	Grazer	-0.0633449	0.0834861	0.0554888	-0.0204779
Bos_taurus	Grazer	0.251674	-0.0730896	-0.00366767	-0.00425926
Connochaetes_gnou	Grazer	0.126694	0.105181	0.0483331	-0.0444664
Connochaetes_taurinus	Grazer	0.223985	0.00341827	0.0233045	-0.022875
Damaliscus_lunatus	Grazer	0.0654864	0.0182155	0.0351563	-0.00839669
Damaliscus_pygargus	Grazer	0.0407988	0.0552465	0.0190323	-0.0328468
Elaphurus_davidianus	Grazer	-0.0289164	0.0468692	0.0165839	-0.00467048
Hippotragus_equinus	Grazer	0.0247403	0.0514902	0.0270358	0.00694005
Hippotragus_niger	Grazer	0.0500822	0.0558271	0.0264807	0.00815309
Kobus_ellipsiprymnus	Grazer	0.0400107	0.0391125	0.0265565	0.00462619
Kobus_kob	Grazer	-0.0103912	0.0818739	0.0381481	-0.0142945
Kobus_leche	Grazer	0.110144	0.0177034	0.0111021	-0.0167927
Kobus_vardonii	Grazer	0.0463856	0.079077	0.0116435	-0.00760723
Oryx_gazella	Grazer	0.0529373	-0.0411764	-0.00111887	-0.0104623
Oryx_leucoryx	Grazer	0.0116011	0.0994222	0.0268577	-0.0026641
Redunca_arundinum	Grazer	-0.0336476	0.0827843	0.0470876	-0.0154518
Redunca_fulvorufula	Grazer	-0.0527739	0.0803983	0.0432084	-0.00575445
Redunca_redunca	Grazer	0.0750294	0.056289	0.0343422	-0.0207251
Aepyceros_melampus	Unknown	-0.128867	0.0625758	0.019272	0.0231861
Antidorcas_marsupialis	Unknown	-0.227974	0.0631771	-0.00751739	0.00173548
Antilocapra_americana	Unknown	-0.0503138	-0.0154956	0.00733939	-0.00354901
Axis_axis	Unknown	0.0292696	0.0119398	-0.00294955	-0.0212401
Boselaphus_tragocamelus	Unknown	0.0274202	0.0630843	0.0214292	-0.00260704
Capra_falconeri	Unknown	-0.121952	0.0862998	0.0360395	0.00270146
Cervus_duvaucelii	Unknown	0.0229949	-0.0336362	-0.0494909	-0.0459857
Cervus_elaphus	Unknown	0.0713122	-0.0131572	0.00133257	-0.033817
Cervus_eldii	Unknown	-0.00699598	0.0863368	0.0172459	-0.0045536
Cervus_nippon	Unknown	0.0449886	0.0280595	0.0107173	-0.0230033
Cervus_timorensis	Unknown	0.0271255	0.00289034	-0.0241936	-0.0239206
Cervus_unicolor	Unknown	-0.021959	0.0575346	0.023228	-0.00956939
Dama_dama	Unknown	0.0806767	-0.0117326	-0.0028379	-0.0316424
Dorcatragus_megalotis	Unknown	-0.294478	0.120597	0.0168287	0.0175363
Eudorcas_thomsonii	Unknown	-0.221651	0.105202	0.00669778	-0.035169
Gazella_bennettii	Unknown	-0.0482781	0.0530061	-0.00764439	-0.0551004
Gazella_cuvieri	Unknown	0.0439829	0.0344111	0.0160903	-0.0408916
Gazella_dama	Unknown	-0.159491	0.0668925	0.0223551	-0.00573464
Gazella_dorcas	Unknown	-0.0415353	0.0905589	0.0278384	-0.0626134
Gazella_gazella	Unknown	-0.166367	0.0426722	-0.0568809	-0.0440793
Gazella_leptoceros	Unknown	-0.0867925	0.00330401	-0.0011635	0.0033559
Gazella_rufifrons	Unknown	-0.0699711	0.10502	0.0496515	-0.0347154
Gazella_saudiya	Unknown	-0.0773981	0.034749	0.0361136	0.0019271
Gazella_soemmeringi	Unknown	-0.121782	0.0474977	0.00521324	-0.0417716
Gazella_spekei	Unknown	0.119158	-0.0323661	0.0336638	-0.00773733
Gazella_subgutturosa	Unknown	-0.0997036	0.0857955	0.0399275	-0.0114248
Hippocamelus_antisensis	Unknown	-0.0025574	0.0515947	0.00986003	-0.0202138
Hydropodus_inermis	Unknown	0.113185	-0.125536	-0.0609043	-0.00101399
Kobus_megaceros	Unknown	0.0420692	0.0194802	0.038857	-0.00251797
Muntiacus_crinifrons	Unknown	0.00549514	-0.0223884	0.0335565	0.0297863
Muntiacus_muntjak	Unknown	-0.0410672	0.00290201	-0.0258542	-0.0208704
Muntiacus_reevesi	Unknown	-0.0393574	0.0214185	0.00326588	0.0113614
Ovis_aries	Unknown	0.0843619	0.0327591	0.0172172	0.00728345
Ozotoceros_bezoarticus	Unknown	-0.0249972	0.0785661	0.0299544	-0.0147318
Procapra_gutturosa	Unknown	0.0696506	0.00955339	0.0169575	-0.0307459
Procapra_picticaudata	Unknown	0.0509131	-0.0428693	-0.00398764	-0.023076
Procapra_przewalskii	Unknown	-0.00416122	-0.032173	0.0275599	0.0289379
Pseudois_nayaur	Unknown	-0.154332	0.055299	-0.00260237	-0.035654
Pudu_puda	Unknown	0.0649119	0.01373	0.0082544	0.0134266
Rangifer_tarandus	Unknown	-0.0247542	-0.0690366	-0.0309314	0.0114011
Raphicerus_melanotis	Unknown	-0.141055	0.0390246	0.0276812	0.0323984
Raphicerus_sharpei	Unknown	-0.0377895	0.0185669	-0.00372655	-0.0098392
Taurotragus_oryx	Unknown	0.116636	-0.0139	-0.00404641	-0.0146822
Tetracerus_quadricornis	Unknown	-0.100668	0.0658827	0.0235783	0.0191771
Tragelaphus_angasi	Unknown	-0.0137534	0.0302958	0.0248648	0.00898378
Tragelaphus_buxtoni	Unknown	0.0532768	-0.00521535	-0.00296868	-0.0297189
Tragelaphus_eurycerus	Unknown	0.0956249	-0.0473962	0.00362598	0.0285604
Tragelaphus_scriptus	Unknown	0.0155999	0.0159986	0.0301134	0.0334528
Tragelaphus_spekii	Unknown	0.0880255	-0.0246987	0.000544997	-0.00499394

## Sheet: CV scores
Object	Group	CV-1
Alces_alces	Browser	-0.0187388
Ammodorcas_clarkei	Browser	-0.0489477
Blastocerus_dichotomus	Browser	0.0417243
Capreolus_capreolus	Browser	0.0252128
Cephalophus_dorsalis	Browser	-0.0126716
Cephalophus_harveyi	Browser	-0.0390365
Cephalophus_maxwelli	Browser	-0.0270738
Cephalophus_monticola	Browser	-0.0163423
Cephalophus_natalensis	Browser	0.0187204
Cephalophus_niger	Browser	-0.0123037
Cephalophus_nigrifrons	Browser	-0.0378418
Cephalophus_rufilatus	Browser	-0.022519
Cephalophus_silvicultor	Browser	-0.0046551
Cephalophus_zebra	Browser	-0.0352169
Elaphodus_cephalophus	Browser	-0.0413477
Giraffa_camelopardalis	Browser	-0.0059994
Litocranius_walleri	Browser	-0.0659832
Madoqua_saltiana	Browser	0.0824061
Mazama_americana	Browser	-0.012054
Mazama_gouazoubia	Browser	0.0451556
Moschus_moschiferus	Browser	-0.0265582
Nanger_granti	Browser	-0.00639841
Neotragus_batesi	Browser	-0.00157086
Neotragus_moschatus	Browser	-0.00801758
Neotragus_pygmaeus	Browser	0.022349
Odocoileus_hemionus	Browser	-0.0212002
Odocoileus_virginianus	Browser	-0.00466832
Oreotragus_oreotragus	Browser	0.0300524
Pelea_capreolus	Browser	0.044987
Raphicerus_campestris	Browser	0.0133298
Sylvicapra_grimmia	Browser	-0.00170973
Tragelaphus_imberbis	Browser	0.0391837
Tragelaphus_streptisceros	Browser	0.00733592
Tragulus_javanicus	Browser	-0.0170862
Tragulus_napu	Browser	-0.0204319
Addax_nasomaculatus	Grazer	0.0363585
Alcelaphus_buselaphus	Grazer	0.0633178
Antilope_cervicapra	Grazer	0.0569306
Bos_taurus	Grazer	0.0660242
Connochaetes_gnou	Grazer	0.137989
Connochaetes_taurinus	Grazer	0.111102
Damaliscus_lunatus	Grazer	0.0628834
Damaliscus_pygargus	Grazer	0.0576635
Elaphurus_davidianus	Grazer	0.0224766
Hippotragus_equinus	Grazer	0.053617
Hippotragus_niger	Grazer	0.0651055
Kobus_ellipsiprymnus	Grazer	0.0540856
Kobus_kob	Grazer	0.0630491
Kobus_leche	Grazer	0.0616585
Kobus_vardonii	Grazer	0.0627754
Oryx_gazella	Grazer	0.0029647
Oryx_leucoryx	Grazer	0.069674
Redunca_arundinum	Grazer	0.0614196
Redunca_fulvorufula	Grazer	0.0490268
Redunca_redunca	Grazer	0.0833648

## Sheet: Confusion matrix
Groups	Browser	Grazer	Total Correct	Group Totals	Percent Correct
Browser	29	6	29	35	82.8571
Grazer	2	18	18	20	90
Total Correct	29	18	47	55	85.4545
Total Estimated	31	24	55
Percent Estimated Correctly	93.5484	75	85.4545

## Sheet: Jackknifed confusion matrix
Groups	Browser	Grazer	Total Correct	Group Totals	Percent Correct
Browser	29	6	29	35	82.8571
Grazer	2	17	17	19	89.4737
Total Correct	29	17	46	54	85.1852
Total Estmated	31	23	54
Percent Estimated Correctly	93.5484	73.913	85.1852

## Sheet: Distance table - unknowns
							Unknown projection results
								Browser	Grazer
							Raw Count	31	17
							Percentage	64.58	35.42
