# Supplementary material for: Snout Shape in Extant Ruminants
Source: PLoS One. 2014 Nov 5;9(11):e112035. doi: 10.1371/journal.pone.0112035 (PMC4221202; doi:10.1371/journal.pone.0112035)
Supplement: File S1 — Raw co-ordinate data for all 125 ruminant species. (TXT) [file pone.0112035.s004.txt]

Addax_nasomaculatus
418	0
416	11.79717541
413	23.18013763
411	34.97731018
409	46.77448273
406.5957947	58.40422058
404	69.95461273
402	81.75178528
400.3189392	93.68106842
398	105.3461304
395	116.7290878
392	128.1120453
389	139.4950104
386	150.8779755
383	162.2609406
380	173.6439056
377.6881104	185.3118896
375	196.8240509
373	208.6212311
372	220.8326263
371	233.0440369
371	245.6696472
372	257.8810425
373	270.0924377
374.2148438	282.2148438
375.3643188	294.3643188
376	306.7266235
377	318.9380188
377	331.5636292
377	344.1892395
376	356.4006348
375	368.61203
373	380.4092102
370	391.7921753
366	402.7609253
361	413.3154602
356	423.8699951
350	434.0103149
343.1863708	443.8136292
335.6729431	453.3270569
326.7452698	462.2547302
317.3278809	470
307.4255066	476.5744934
297.0471191	482
286.4924316	487
275.6630859	491.3369141
264.3922119	494.6077881
252.3432617	496
240.1318359	497
227.9204102	496
215.7089844	495
203.9117432	493
191.7003174	492
179.4888916	491
166.8632813	491
155.0466919	489.0466919
143.4829407	486.4829407
132.7978516	481.7978516
122.9879761	475
112.8475952	469
103.0858917	462.0858765
93.86535645	453.8653564
84.93770599	444.9377136
76.71716309	435.7171631
69	426.2880859
60.98314667	416.9831543
54.17679977	407.1767883
48.07751083	397.0775146
45	385.7265625
44	373.5151367
44	360.8895264
43	348.6781006
42	336.4666748
40	324.6694336
38.61673355	312.6167297
37	300.6607666
35	288.8635254
34	276.6520996
33	264.4406738
34	252.229248
36	240.4320068
37.55115128	228.4488525
38	216.0091553
38	203.3835449
37	191.1721191
35.2650795	179.2650757
33	167.5776367
30.84469604	155.844696
28	144.3973389
25	133.0142822
22	121.6312256
19.88258934	109.8825912
17	98.45092773
14.7550993	86.75509644
12	75.27062988
10	63.47338867
8.833652496	51.26998138
7.625224113	38.70233154
6.416796684	26.13468552
5.208369255	13.56703949
Aepyceros_melampus
1066	118
1064	155.7978973
1063	194.0100098
1061	231.8079071
1059	269.6058044
1058	307.8179321
1056	345.6158142
1053	382.9994812
1049	419.9689636
1046	457.3526611
1042	494.3221436
1038	531.291626
1033	567.8469238
1028	604.4021606
1022	640.543335
1014.101685	675.8983154
1006	711.1690674
997	746.067749
988	780.9664307
978	815.4509277
968	849.9354248
958	884.4199219
947.3604736	918.6395264
937	952.9747314
926	987.0450439
915	1021.115356
903.8687134	1055.131348
892	1088.841797
880	1122.497925
868	1156.154053
855	1189.395996
842.2560425	1222.744019
830	1256.294067
818.0352173	1289.964844
806.9854736	1324.014526
796	1358.09082
787	1392.989502
780	1428.716553
775	1465.271973
765.1721802	1499.827759
754	1533.826782
741	1567.068726
724.244812	1598.755127
693.7097778	1618.290161
660.7618408	1632
626.6915283	1643
588.8935547	1645
550.6813965	1646
512.4692383	1647
473.8428955	1647
435.2165527	1647
396.59021	1647
358.3780518	1646
320.5800781	1644
284.8540039	1637
252.6051483	1621.605103
227.8278503	1593.827881
208.2931366	1563.293091
186.637085	1533.637085
168.5170441	1502.51709
159	1467.83374
156	1430.450439
157	1392.238525
161	1355.269531
161	1318.300537
153	1282.98877
143	1248.505615
133.0158844	1214.015869
124	1179.125
115.1608963	1144.160889
107	1108.915771
99	1073.604004
91	1038.292236
83	1002.980469
75.47283936	967.4728394
68	931.942627
61.15312576	896.1531372
55	860.0761719
48	824.3500977
41.44124985	788.4412231
35	752.4836426
28	716.7575684
23	680.2028809
19	643.2338867
16	605.8505859
13	568.4672852
11	530.6696777
9	492.8720703
8	454.6601563
7	416.4482422
6	378.2363281
5	340.0244141
5	301.3981934
5	262.7719727
9	225.8029785
12	188.4196777
16	151.4506836
20	114.4816895
23.17798996	76.7514801
27.58874512	38.37792587
Alcelaphus_buselaphus_major
514	8
513	21.49401474
511	34.57382202
510	48.06783295
509	61.56184769
507.2533875	74.74660492
506	88.13565826
505	101.6296692
503.9125366	115.0874557
502	128.2034607
501	141.6974792
499	154.7772827
498	168.2713013
497	181.7653198
496	195.2593384
495	208.7533569
494	222.2473755
492.475769	235.5242462
491	248.8211975
490	262.3152161
489	275.8092346
487.0784607	288.9215393
486	302.3830566
484	315.4628601
482.3233948	328.6766052
480.2669678	341.7330322
478	354.7022705
476	367.782074
473	380.4476624
470	393.1132507
467	405.7788391
463.68573	418.31427
460	430.6958008
455	442.532959
448.3240662	453.6759338
439.9036865	464.0963135
430.0690613	473.9309387
419.355835	481.644165
408.3496399	488.6503601
396.7575684	494.2424316
384.8726196	499.1273804
372.6947937	503.3052063
360.3169556	507
347.6513062	510
334.5714722	512
321.4916382	514
307.9976196	515
294.0894165	515
280.1812134	515
266.6871948	514
252.7789917	514
239.2849731	513
225.7909546	512
212.5028381	510.5028381
199.2171021	509
185.7230835	508
172.6432495	506
159.5634155	504
146.4835815	502
133.4037476	500
120.7380981	497
108.4866333	493
96.7520752	487.7520752
86.0388031	480.0387878
75.61842346	471.6184082
66.49092865	461.4909363
58.07056427	451.0705566
51	440.0910645
44.05820084	429.058197
37.75907135	417.7590637
31.45993805	406.4599304
25.86787224	394.8678589
21	382.9758911
18	370.3102417
16	357.2303467
14	344.1505127
13	330.6564941
12	317.1624756
11	303.668457
10	290.1744385
9	276.6804199
9	262.7722168
8	249.2781982
8	235.3699951
7	221.8759766
7	207.9677734
6	194.4737549
6	180.5655518
6	166.6573486
5	153.1633301
5	139.255127
5	125.3469238
5	111.4387207
5	97.53051758
5	83.62231445
5	69.71411133
5	55.8059082
5	41.89770508
5	27.98950195
5	14.08129883
Alces_alces
708	2
705.1976318	29.00476074
702.3952637	56.00953674
699.5928345	83.01431274
696.7904663	110.0190811
693.9880981	137.0238342
691.18573	164.0286102
688.3833008	191.033371
687.4564819	217.4565125
686.1949463	242.8050537
683.9677124	269.0322876
680	294.5385742
677	320.4457092
673	345.9386292
669	371.4315491
665	396.924469
661	422.4173889
657	447.9103088
653	473.4032288
649	498.8961792
646	524.8034058
641.7903442	550.2096558
637	575.3753052
633	600.8683472
628	625.9472046
623	651.026062
619	676.519104
614	701.5979614
610	727.0910034
605	752.1698608
601	777.6629028
596	802.7417603
591.1268311	827.8731689
587	853.3136597
582	878.3925171
577.3737793	903.6262207
572.3180542	928.6819458
567	953.6290894
561.4993286	978.5006714
555.0293579	1002.970642
548.5593262	1027.440674
541.3822021	1051.617798
532.7908325	1075.209106
517.8355713	1096.164429
495.7086487	1108.291382
473.4084473	1120
451.1618347	1131.838135
426.9783936	1139
401.071167	1142
374.7497559	1144
348.0141602	1145
320.8643799	1145
293.7145996	1145
267.3931885	1143
243.1427002	1136
220.1347656	1126
197.9683075	1113.968262
177.0130005	1099.012939
164.1789398	1077.178955
154.8804321	1053.880371
144	1031.237183
132.7478485	1008.747864
124.8636017	984.8635864
119	960.1424561
113	935.4777832
107	910.8131104
101	886.1484375
96.04920197	861.0491943
92	835.5765381
88	810.0834961
83	785.0046387
77.94750214	759.9475098
72	735.2611084
67	710.182251
62	685.1033936
57	660.0245361
51.9617424	634.961731
47	609.8674316
42	584.7890625
38	559.2963867
33.15416336	534.1541748
30	508.3110352
26.57866669	482.5786743
24	456.4970703
21	430.5900879
20	403.8544922
18	377.5332031
17	350.7976074
16	324.0620117
15	297.326416
14	270.5908203
13	243.8552246
12	217.1196289
11	190.3840332
10	163.6484375
9	136.9128418
8	110.1772461
6.925477505	83.44200134
6.616975784	56.29385757
6.308474064	29.14570618
Alces_pulmatus
460	4
458.4848022	23.51518631
457	43.04295349
456	62.77153397
454	82.08589935
453	101.8144836
453	121.1288528
452	140.8574371
451	160.5860138
450	180.3145905
449	200.0431671
448	219.7717438
448	239.9145355
449	259.6431274
450	279.3717041
451	299.1002808
452	318.8288574
452	338.9716492
453	358.7002258
453	378.8430176
454	398.5715942
454	418.714386
453	438.4429626
453	458.5857544
451	477.900116
450	497.6286926
448	516.9431152
446	536.2575684
443.5954895	555.40448
441	574.47229
438.4436646	593.5563354
436	612.6870117
433	631.5872803
430.3623657	650.6376343
427.4328918	669.5671387
424	688.2880859
420	706.7741699
415.8159485	725.184021
410.0580139	742.9420166
404.3000488	760.6999512
397.1278381	777.8721924
389.2485352	794.7514648
379.9551086	811.0448608
368.5404053	826.4595947
355.7114868	841.2885132
342.1754761	855.8245239
327.6394348	869.3605957
311.9036255	880
293.0033569	883
274.1030884	880
254.7886353	878
235.4742432	876
216.9881592	872
199.3304443	866
182.9400787	856.9400635
168.1112213	844.1112061
155.2823486	829.2823486
145	813.3984375
134.5739136	797.5739136
124	781.8106689
113.8655014	765.8654785
105.9861679	748.986145
100	731.3227539
95	713.2508545
90.12654114	695.1265259
87	676.2786865
83	657.7926025
80	638.892334
77	619.9920654
74	601.0917969
71	582.1915283
68	563.2912598
65	544.3909912
62	525.4907227
59	506.5904541
56	487.6901855
52.85142899	468.8514404
49	450.303833
46.28536224	431.2853699
44	412.0891113
42.54776764	392.54776
41	373.0460205
40	353.3173828
38.00207138	334.0020752
37	314.274292
36	294.5456543
35	274.8170166
34	255.0883789
33	235.3597412
31	216.0452881
30	196.3166504
28	177.0021973
26	157.6877441
24	138.373291
22	119.0588379
19.81923294	99.81922913
17	80.84411621
13.78972816	61.62834549
10.52638626	41.75162506
7.263045311	21.87491035
Ammodorcas_clarkei
422	1
420.2298889	17.77009964
419	34.76395798
417	51.43882751
416	68.52790833
414	85.20277405
413	102.2918549
411	118.966713
410	136.0558014
408	152.7306671
406	169.4055328
403.9431458	186.0568542
401	202.3410492
398	218.6016998
395.0973206	234.9026642
393	251.5372314
390	267.7978821
387	284.0585327
384.4814148	300.5185852
382	316.9940491
379	333.2546997
377	349.9295654
374	366.1902161
372	382.8650818
369	399.1257324
367	415.8005981
364	432.0612488
362	448.7361145
360	465.4109802
358	482.0858459
356	498.7608032
354	515.43573
352	532.1106567
350	548.7855835
347	565.0463257
343	580.8928833
338.4771118	596.5228882
333.878479	612.121521
329	627.604187
324	643.0365601
319	658.4689331
317	675.1438599
317	691.8187866
317	709.3220825
312.173645	724.826355
300.5040283	737.4959717
287.7658691	749
272.7477417	755
255.2444458	755
237.7411499	755
220.237854	755
202.7345581	755
185.2312622	755
169.2720337	751.2720337
154.8450317	743.8450317
144	730.8338623
134.3342438	717.3342285
134	700.7977905
134	683.2944946
134	665.7911377
129	650.3587646
123.2408218	635.2408447
117.2279663	620.2279663
111.9222107	604.9221802
107	589.4576416
102	574.0252686
98	558.1787109
94	542.3321533
90	526.4855957
86	510.6390381
83	494.3782959
80	478.1175537
77	461.8568115
75	445.1818848
72	428.9211426
69	412.6604004
66.2826004	396.2825928
63.805336	379.8053284
61	363.4639893
58	347.2032471
54.25221634	331.2522278
51.77495193	314.7749634
49	298.4210205
46	282.1602783
43	265.8995361
41	249.2246094
38	232.9638672
35	216.703125
32	200.4423828
29	184.1816406
26	167.9208984
23	151.6601563
20	135.3994141
17.80516243	118.8051605
15	102.4637451
13	85.78881836
11	69.1138916
9	52.43896484
7	35.76403809
5	19.08911133
Antidorcas_marsupialis
590	2
587	22.3368988
583	42.2595787
580	62.59647369
577	82.93336487
573	102.856041
573.0351563	121.964859
568	141.4587708
562	160.5530243
556	179.6472778
550	198.7415314
544	217.8357849
538.0494385	236.9505463
533	256.4385071
527	275.5327454
521.9708862	295.0291443
516.6113281	314.3886719
511.2518005	333.7481995
506.5993958	353.4006042
501.9469604	373.0530396
497	392.5834656
492	412.0919189
487	431.6003723
481.2159424	450.7840576
476.563446	470.436554
472	490.1259766
468	510.0487671
464	529.9715576
460.7817993	550.2182007
457	570.2313232
453.5981445	590.4018555
450	610.4910889
447	630.828064
445	651.5792236
442.7663574	672.2336426
440.235199	692.7647705
438	713.4185181
435	733.7554932
431	753.6782837
427	773.6010742
424	793.9380493
421	814.2750244
419	835.0261841
415.7431946	855.2568359
408.2622375	873.737793
393.1244812	887.8754883
375.7385254	898
357.4724731	906
337.135376	909
315.5557861	909
293.9761963	909
272.3966064	909
250.8170166	909
229.2374268	909
208.9003906	906
190.7414398	897.7414551
175.4823761	882.4823608
161	866.9016113
154	848.2213135
151	827.8842773
150	806.7188721
150	785.1392822
150	763.5596924
149	742.3942871
147	721.6430664
144	701.3060303
141	680.9689941
137.0326233	661.0326538
134	640.7091064
130	620.7862549
127	600.4492188
123	580.5263672
120	560.1893311
116.1884308	540.1884155
113	519.9294434
109.7117691	499.7117615
106	479.6695557
102.5279999	459.5279846
99	439.409668
95	419.4868164
92	399.1497803
88	379.2269287
84	359.3040771
80.2695694	339.2695618
76	319.458374
72	299.5355225
67	280.0268555
61.6592865	260.6593018
56	241.4237061
50.23279572	222.2328033
44.16598892	203.1659851
38.09917831	184.0991821
32	165.0457764
26	145.9512939
19.89872932	126.8987274
15	107.3481445
11	87.42578125
8.658153534	66.68173218
7.772068977	45.12034607
6.885984421	23.55895233
Antilocapra_americana
730	3
730	23.68476105
730	44.36952209
730	65.05428314
730	85.73904419
730	106.4238052
731	126.6943512
730.7319336	147.2680817
728.8334961	167.1664886
725.520874	186.4790955
722	205.7054443
717	224.3191223
712.0475464	242.9524841
707	261.5464783
701	279.7459412
694	297.531189
686.7762451	315.2237549
678.513916	332.4861145
670.9586182	350.0413513
662.6962891	367.3037109
654.4338989	384.5660706
646.1715698	401.8284607
638	419.128418
630.3539429	436.6460571
622.0915527	453.9084167
615	471.6557617
608	489.4412231
602.2539673	507.7460632
599	527.0830688
597.749939	547.250061
595	566.7958374
592	586.2380371
589	605.6802368
587	625.5366211
587	646.2213745
586	666.4919434
580.2180786	684.7819214
571.2484741	701.7515259
560.8647461	718.1352539
549.0668335	733.9331665
536.5617676	749.4382324
521.9354248	764.0645752
506.7233276	777.2766724
490.4802856	788
473.937561	798
456.9805298	807
439.6092529	815
422.1682739	822.8317261
403.4413452	827.5586548
383.3535156	829
363.0828857	828
343.640625	825
325.0188904	820.0189209
306.5848083	814.5847778
288.443573	808.4436035
270.0134277	803
252.7469025	794.7468872
236.0700684	785.0700684
219.9791565	773.979187
204.2563477	762
189.2619629	748.2619629
176.0497894	733.0498047
166.3729706	716.3729858
159	698.7419434
153	680.5422363
149	661.5141602
146	642.0718994
144	622.2154541
145.039032	601.9609375
148	582.5025635
151	563.0603027
151	542.3754883
150	522.1048584
145	503.4909668
139	485.2912598
131	467.9199219
123.3879089	450.3879089
115.8324356	432.832428
108	415.3917236
100.0144119	398.0144043
92.45894623	380.4589539
84.19637299	363.1963806
76	345.9063721
68.37832642	328.3783264
60.11574936	311.1157532
52.56028366	293.5602722
45.00483322	276.0048218
38.15649414	258.1564941
32.72238541	239.7223816
27.28829765	221.2882996
23	202.3796387
19	183.3515625
16	163.9093018
13	144.467041
10.01752186	125.0175247
8	105.168335
6.969730377	84.51568604
5.679447174	63.87115479
4.389163971	43.22661972
5.233701706	22.60681152
Antilope_cervicapra
202	16
201	22.15639305
199.7788239	28.22117233
198	34.05496216
197	40.21135712
196	46.36774826
194.6293793	52.37062073
193	58.26631546
192	64.4227066
191	70.57910156
190	76.73548889
188.369339	82.63065338
187	88.63405609
186	94.79044342
185	100.9468307
183.9270172	107.0729828
182.1093292	112.8906708
181	119.0017776
180	125.158165
179	131.3145447
178	137.470932
177	143.6273193
176	149.7837067
175	155.940094
174	162.0964813
174	168.6670837
173	174.8234711
173.9857635	180.9857635
174	187.5504608
176	193.2926331
178.73172	198.73172
180	204.7769775
181	210.9333649
181	217.5039673
180	223.6603546
178	229.4025269
175.1905823	234.8094177
170.5444641	239.4555359
165.8983459	244.1016541
160.9593201	248.0406799
156.0203094	251.9796906
150.7883911	255.2116089
145.3727722	258
139.7387848	260.2612
133.8883972	262
127.7319946	263
121.575592	264
115.0049744	264
108.4343567	264
101.863739	264
95.29312134	264
89.13671875	263
82.56610107	263
76.40969849	262
70.2532959	261
64.09689331	260
58.25081635	258.250824
52.72600937	255.7260132
47.69876099	252
42.84797668	247.8479767
38.20185089	243.2018433
33.55572128	238.5557251
28.90959358	233.9095917
24.26346588	229.2634583
19.61733818	224.6173401
17	219.1308594
15.27483273	213.274826
15.12865448	206.8713531
16.23924637	200.7607574
18	194.9194641
19.87464714	189.125351
21.69234467	183.3076477
23	177.2786865
24.62063789	171.379364
25	164.9658813
25	158.3952637
24.16889954	152.1688995
24	145.6682434
23	139.5118408
22	133.3554077
21	127.1989746
20	121.0425415
20	114.4719238
19	108.3154907
18.11247063	102.1124725
18	95.58843994
17	89.43200684
16	83.27557373
15.08424473	77.08424377
14.68073654	70.68074036
14	64.39208984
13	58.23565674
12	52.07922363
11	45.92279053
10	39.76635742
9.431282043	33.43128204
9	27.03930664
8	20.88287354
7	14.72644043
6	8.570007324
Axis_axis
347	0
347	9.536615372
347	19.07323074
347	28.60984612
346	37.7322464
346	47.26885986
345.4304504	56.56955338
344	65.51365662
342	74.2218399
340	82.93002319
338	91.63820648
336.4621582	100.5378265
334.6685181	109.3314819
332	117.7627563
330	126.4709473
327.8733215	135.1266632
325.3725586	143.6274414
323	152.1813049
321	160.8894958
319	169.5976868
316.7837219	178.2162933
314	186.5998535
311	194.8938293
308.5743103	203.4256897
304.6593323	211.3406677
303	220.1899719
303	229.726593
302	238.848999
302	248.3856201
301.3478699	257.6521301
299.5542297	266.4457703
297.0534668	274.9465332
295	283.6325989
292	291.9265747
289	300.2205505
285	308.1003113
281	315.980072
274.9777832	323.0222168
268.234375	329.765625
261.4909668	336.5090332
254.1617737	341.8382263
246.5397034	346.4602966
238.9176178	351.0823975
231.2955322	355.7044678
223.3805542	359.6194458
215.2442017	363
206.6719055	365.3280945
197.8278198	367
189.0845947	368.9154053
179.5830078	369
170.4606018	370
160.9239807	370
151.8016052	369
142.2649841	369
132.7283936	369
124.0201416	367
116.0991745	363.0991821
108.1841354	359.1841431
100.5620346	354.5620422
93.2328186	349.2328186
85.90361023	343.903595
79.1601944	337.1601868
72.41678619	330.4167786
66	323.5380859
61	316.0725098
55.72204208	308.7220459
50.39284897	301.3928528
45.06365967	294.0636597
40.44155502	286.4415588
35.81946945	278.819458
31	271.2791138
26.57521439	263.5752258
22	255.9336548
19	247.6395874
18	238.5171509
19	229.3947144
21	220.6864624
22	211.5640259
23	202.4415894
23	192.9049683
22.55333328	183.5533295
21	174.6600952
19.67305565	165.6730499
18	156.8294067
16	148.1211548
14	139.4129028
12	130.7046509
10	121.9963989
8.20375061	113.2037506
7	104.1657104
5	95.4574585
4.944003105	85.94400024
4	76.79840088
4	67.26177979
4	57.72515869
4	48.1885376
4	38.6519165
5	29.52947998
5.479039192	20.01201248
6.239539146	10.50576305
Beatragus_hunteri
434	1
433	11.03029251
431	20.64637184
430	30.67666435
429	40.70695496
427	50.32302856
426	60.35331726
425	70.38360596
423	79.99967957
422	90.02996826
420.9573975	100.0426102
419	109.6763306
418	119.7066116
417.8931274	130.1068573
417	140.1814117
416	150.2117004
415	160.2419891
414	170.2722778
413	180.3025665
412.4717407	190.5282593
412	200.777359
411	210.8076477
410	220.8379364
409	230.8682251
407	240.4842987
406	250.5145874
404.6147156	260.3852844
403	270.1609802
401	279.7770691
398.0148926	288.9851074
394.8721313	298.1278687
390	306.5542603
384.3440247	314.6559753
377.665741	322.334259
370.2803345	329.7196655
362.6020508	336.3979492
354.4779968	342
346.3668213	347.6331787
338.1027527	352.8972473
329.7718811	358
321.2817383	362.7182617
312.6107788	367
303.408905	370
293.7928162	372
284.1767273	374
274.3964233	375.6035767
264.5303345	377
254.0858154	377
244.055542	378
233.6110229	378
223.1665039	378
213.1361694	377
202.6916504	377
192.6613159	376
183.045166	374
173.4290161	372
164.160553	369.160553
154.7248383	366.7248535
145.4089355	364
136.2069702	361
127.0050049	358
117.8607101	354.8607178
109.0152588	351
100.227478	347
91.89674377	341.896759
84.21847534	335.2184753
77.54017639	327.5401611
71.56900024	319.5690002
67.01202393	311.0120239
63	302.229248
59.31216431	293.3121643
56.16935349	284.169342
53.73365021	274.7336426
51	265.4213867
49	255.8052368
47	246.1890869
45.40512848	236.4051208
44	226.5426025
42	216.9264526
41	206.8961182
39.90507507	196.9050751
38	187.2496338
37	177.2192993
35	167.6031494
34	157.5728149
32	147.956665
31	137.9263306
29	128.3101807
27.49075317	118.4907532
25.76217651	108.7621765
23	99.46173096
21	89.84558105
19	80.22943115
17	70.61328125
15	60.99713135
13.97650146	50.97650146
11.90817451	41.3572197
10.43109608	31.01767349
8.954017639	20.67812538
7.476948738	10.33864021
Blastoceras_bezoarticus
493	1
490	16.3989048
487	31.7978096
484	47.19670868
481	62.59561157
478	77.99451447
475	93.39341736
472	108.7923203
469	124.1912079
466	139.5901031
463	154.9889984
460	170.3878937
457	185.7867889
454.5758057	201.4241943
452	216.9987946
451	232.3976898
451	249.0392456
450	265.266571
449	281.4938965
449	298.135437
449	314.7769775
449	331.4185181
449	348.0600586
449	364.7015991
449	381.3431396
450	397.5704651
450	414.2120056
450	430.8535461
449	447.0808716
448	463.308197
447	479.5355225
445	495.3486328
444	511.5759888
443	527.8033447
439	542.788147
433.7463074	557.2537231
425.5144348	570.4855347
415.8684082	583.1315918
404.1010742	594.8989258
392.0408325	605.9591675
379.1018677	614.8981323
366.1629333	623.8370972
352.9025269	632
339.1603394	639
325.588562	646.411438
311.2617188	652
296.2769165	656
280.8779297	659
264.7528992	660.2471313
248.4232178	661
231.7816772	661
215.6848297	659.6848145
199.7411499	658
183.9279785	656
168.5289917	653
152.7990417	650.7990112
137.7310181	647
123.1134186	642.1134033
109.295723	635.2957153
96.35675049	626.3567505
83.71071625	616.7106934
71.50567627	606
59.0043602	596.0043335
46.94411469	584.9440918
36.59090424	572.5908813
28.35890579	559.3588867
22	545.3510742
17	530.7803955
13	515.7955322
10	500.3964844
6.998167038	484.9981689
5	469.1842041
5	452.5426025
6	436.3151855
7	420.0877686
8	403.8603516
9.96668148	388.0333252
11.12751007	371.8724976
13	356.0064697
15.57048798	340.4295044
18	324.7941895
20.01348495	308.9865112
23	293.5819092
25	277.7686768
27	261.9554443
29	246.1422119
29	229.5006104
30	213.2731934
30	196.6315918
31	180.4041748
31	163.7625732
31	147.1209717
31	130.4793701
30	114.2519531
29	98.02453613
28	81.79711914
26.69571304	65.69570923
25	49.75646973
23.76385689	33.16629028
22.38184738	16.58217239
Blastoceras_dichotomus
375	0
375	11.53991699
375	23.07983398
375	34.61975479
375	46.15967178
375	57.69958878
375	69.23950958
375	80.77942657
375	92.31934357
374	103.4450455
372.5964355	114.4035797
371	125.2822342
370	136.4079437
369	147.5336456
368	158.6593475
367	169.7850494
366	180.9107513
364	191.6222382
363	202.7479401
362	213.873642
360.2933655	224.7066345
359	235.7108307
358	246.8365326
357	257.9622498
355	268.6737366
354	279.7994385
352.3458252	290.6541748
351	301.6366272
350	312.7623291
348	323.4738159
346	334.1853027
344	344.8967896
341.5698853	355.4301147
338.3596802	365.6403198
335	375.7886047
330.5250549	385.4749451
325.9006653	395.0993347
319.86203	404.13797
312.4091797	412.5908203
304.2492371	420.7507629
295.7120361	428
286.6574097	434
277.426239	439.573761
267.8018188	444.1981812
258.250885	449
247.9535522	452
237.1711273	453.8288879
225.7020874	454
214.1621704	454
202.6222534	454
191.496521	453
180.3707886	452
169.2450562	451
158.5335083	449
147.8219604	447
137.5245972	444
126.8677826	441.8677979
116.515686	439
106.4472504	435.4472351
96.52985382	431.5298462
86.8661499	427
77.3972168	422
69.12091827	414.1209106
61.66807175	405.6680603
56	396.4758911
51.71198273	386.7119751
48	376.7095337
45	366.4121704
42.08118057	356.0811768
40	345.4032593
38	334.6917114
36	323.9801636
34	313.2686157
33	302.1428833
31	291.4313354
29	280.7197876
28	269.5940552
26	258.8825073
24.12088585	248.1208801
23	237.0452271
21.9430542	225.9430542
20	215.2079468
19	204.0822144
18	192.9564819
17	181.8307495
16	170.7050171
15	159.5792847
14	148.4535522
13	137.3278198
12.14285469	126.1428528
12	114.6621094
11	103.536377
10	92.41064453
9	81.28491211
9	69.74499512
8	58.6192627
7.469298363	47.09357452
6.85197401	35.57017899
6.234649181	24.04678726
5.617324829	12.52339363
Boselaphus_tragocamelus
446	2
446	15.91365242
447	29.41308975
447	43.32674408
447	57.24039459
448	70.73983002
448	84.65348053
448	98.56713104
449	112.0665665
449	125.980217
449	139.8938751
449	153.8075256
449	167.7211761
450	181.2206116
450	195.1342621
450	209.0479126
450	222.9615631
451	236.4609985
451	250.374649
451	264.2882996
451	278.2019653
452	291.701416
452	305.6150818
451	319.1145325
450	332.6139832
449	346.1134338
447	359.1986694
445	372.283905
442	384.9549255
439	397.625946
435.0829163	409.9170837
431	422.1395569
427	434.3963623
422.538147	446.461853
415.5281372	457.4718628
407.1039124	467.8960876
397.9725952	478.0274048
388.1341248	487.8658752
378.0028076	496.9971924
367.5785828	505.4214172
357.1543884	513.8456421
346.6183472	522
336.0130005	529.9869995
325.2958679	537.7041016
313.1615601	542
300.4904785	545
286.9910278	546
273.4915771	547
259.9921265	548
246.0784912	548
232.164856	548
218.2512207	548
204.3375854	548
190.8381348	547
176.9465942	546.9465942
163.8392334	545
151.9975586	539.9975586
140.9875031	532.9874878
130.3823853	525
119.7824097	517
108.8361511	509.8361511
97.82614136	502.8261414
87.10902405	495.1090088
76.97772217	485.9777222
67.13929749	476.1392822
58.71504974	465.7150574
51	454.9970703
44.69500351	443.6950073
38.39202881	432.3920288
32.79614258	420.7961426
27.90736198	408.9073486
23.01860046	397.0186157
20	384.3552246
18	371.2699585
16	358.1846924
14	345.0993652
13	331.5998535
12	318.1003418
10.71772385	304.7177124
9.364515305	291.364502
9	277.6018066
8	264.1022949
7	250.6027832
6	237.1032715
6	223.1895752
5	209.6900635
5	195.7763672
5	181.8626709
5	167.9489746
5	154.0352783
5	140.121582
5	126.2078857
5	112.2941895
5	98.38049316
5	84.46679688
5	70.55310059
5	56.6394043
5	42.72570801
5.181922436	28.81463242
5.590971947	14.90695095
Capreolus_capreolus
718	2
715	19.36918068
712	36.73835754
709	54.1075325
706	71.47670746
703	88.8458786
700	106.2150497
697	123.5842133
694	140.9533844
690.7719116	158.2280731
688.9251099	176.0749054
686	193.4751129
683	210.8442841
680	228.2134552
677	245.5826416
674.7411499	263.2588196
672	280.735199
669	298.1043701
667	315.8877563
664	333.2569275
662	351.0403137
659	368.4094849
657	386.1928711
655	403.9762573
652.4628296	421.5371399
650	439.1288147
647	456.4979858
644	473.867157
639.4185791	490.5814209
634.7432251	507.2567749
628.6536255	523.3463745
621.8569336	539.1430664
613.6459961	554.3540039
604	568.9703369
592.2745972	582.7254028
579.1140747	595.8859253
565.3677368	607.6322632
551.0355835	617.9644165
536.1664429	627
521.199707	635.800293
505.9888306	644.0111694
491.0708313	652.9291992
475.8599243	661.1400757
460.9179077	670
445.7310486	678.2689209
430.3214111	686
414.6088867	693
398.4821777	699
381.9412842	704
364.6973572	707.3026733
347.1433716	709.8566284
328.5909424	710
310.3933105	709
293.0169983	706.0170288
275.7558899	702.7558594
259.1138916	698
242.990921	691.9909058
227.2746582	685
211.6903687	677.6903687
196.2637939	670
180.9755554	661.9755249
166.0574799	653.0574951
151.1971436	644
136.8071899	633.8071899
123.0608521	622.0608521
109.6074448	609.6074219
97.1539917	596.1539917
86	582.1623535
75.782547	567.7825317
67	552.8083496
59	537.5100098
51.85678101	521.8567505
44.35295105	506.3529358
38.26335144	490.2633667
34	473.4173584
31	456.0480957
29	438.2646484
27	420.4812012
26	402.2835693
25	384.0859375
24	365.8883057
24	347.2764893
24	328.6646729
23	310.467041
23	291.8552246
23	273.2434082
22	255.0457764
21	236.8481445
20	218.6505127
18.61310768	200.6131134
17	182.6694336
16	164.4718018
15	146.2741699
13	128.4907227
12	110.2930908
11	92.09545898
10	73.89782715
8.776792526	55.70769501
7.517864227	37.13850021
6.258936405	18.56931114
Cephalophus_dorsalis
287	2
285	8.433132172
283	14.86626434
281	21.29939651
279	27.73252869
277	34.16566086
275	40.59878922
273	47.03191757
271	53.46504593
269	59.8981781
267	66.33130646
265	72.76443481
263	79.19756317
261	85.63069153
259	92.06381989
258	98.91116333
256	105.3442917
254.1573944	111.8426132
252.5582275	118.4417801
250.9590607	125.040947
249	131.4910431
247	137.9241791
245	144.3573151
243.8552856	151.1447144
242	157.6378021
240	164.0709381
238	170.5040741
236.0444031	176.9555969
234.4452362	183.5547638
232.8460693	190.1539307
231	196.6508331
229	203.0839691
226.6343536	209.3656464
223.6209717	215.3790283
219.9004822	221.0995178
216.1800079	226.8199921
212	232.3501282
208.0319366	237.9680634
203.6043549	243.3956451
198.4696503	248.5303497
193.3349457	253.6650543
188.2002411	258.7997437
183.0655365	263.9344482
177.6379547	268.3620605
172.2103577	272.7896423
166.4898682	276.5101318
160.4764862	279.5234985
153.8773193	281.1226807
147.3933716	283
140.5460205	284
133.2844543	284
126.0228882	284
119.1755371	283
112.2320633	282.2320557
105.480835	281
98.63348389	280
92.2003479	278
85.76721191	276
79.74829102	273
74.10153198	269.101532
68.96682739	263.9668274
63.8321228	258.8321228
58.69741821	253.6974182
54.2698288	248.2698364
49.84223938	242.8422394
45.41464996	237.4146423
40.98705673	231.9870605
37	226.3769836
34	220.3580627
32	213.9249268
31	207.0775757
29	200.6444092
28	193.7970581
27	186.949707
26	180.102356
25	173.2550049
25	165.9934692
24	159.1461182
23.91836739	151.9183655
23	145.0372314
22.84137344	137.8413696
22	130.9283447
22	123.6668091
21	116.819458
21	109.5579224
20	102.7105713
20	95.44903564
19	88.60168457
18	81.7543335
17	74.90698242
16	68.05963135
15	61.21228027
14	54.3649292
13	47.51757813
11.76679516	40.76679611
10.87473392	33.87473297
9.275566101	27.2755661
8	20.5423584
7	13.69500732
6	6.84765625
Cephalophus_harveyi
402	3
402	14.77968979
401	26.14516449
401	37.92485428
401	49.70454407
401	61.48423386
400	72.84970856
400	84.62939453
400	96.40908813
400	108.1887817
399	119.5542603
399	131.3339539
399	143.1136475
398	154.479126
396	165.4303894
393	175.9674377
390	186.5044861
386.2635193	196.7364807
382.1766663	206.8233337
378	216.8729858
373.2958374	226.7041473
368.5018921	236.4981079
364	246.4130554
359	256.1216736
354.1199951	265.8800049
350	275.953125
345	285.6617432
340.4452209	295.5547791
336	305.4931946
332	315.6160278
327.4775391	325.5224609
323	335.4474792
318	345.1560974
313.0956726	354.9043274
308.3016968	364.6983032
303	374.2819519
298	383.9905701
292.5056152	393.4943848
287.0045471	402.9954529
281	412.2879944
275.2952881	421.7047119
269.0871277	430.9128723
262.8789368	440.1210632
255.9636536	449.0363464
249.0484009	457.9515991
241.4260406	466.5739441
232.8036804	474.1963196
223.3025818	479.6974182
212.8908081	483
201.5253296	484
189.7456665	484
178.380188	483
167.428894	481
156.6305847	478.6305847
146.2507935	475.2507935
135.8709717	471.8709717
126.1088257	467
117.4545746	459.4545593
109.8322067	450.8322144
102.9169235	441.9169312
96.70874786	432.7087402
91	423.2937012
85.70654297	413.706543
80.91249847	403.9125061
76	394.1675415
72	384.0446167
67.9446106	373.9446106
64	363.7987671
60	353.6758423
56.39097214	343.3909607
53	333.0158081
49.63136292	322.6313782
46	312.3557739
42.16464996	302.1646423
39	291.6957397
35.40504074	281.4050293
32	271.0357056
28	260.9127808
24.55851173	250.5585175
21	240.2527466
17	230.1298218
14.41911125	219.4191132
12.45355129	208.4535522
11	197.2759399
9	186.324646
8	174.9591675
7	163.593689
6	152.2281494
6	140.4484863
5	129.0830078
5	117.3033447
5	105.5236816
5	93.74401855
5	81.96435547
5	70.18469238
6	58.81921387
7.386287689	47.61371231
9	36.50244141
12.34090233	25.28100967
16.17023277	14.14113903
Cephalophus_maxwelli
284	1
284	10.44891739
284	19.89783287
284	29.34674835
283	38.38145065
283	47.83036804
283	57.27928543
282.4850769	66.51491547
281	75.34868622
280	84.3833847
278	93.0038681
277	102.0385666
275	110.65905
274	119.6937485
272	128.3142395
270.0461731	136.9538422
268	145.5552063
266	154.1756897
264	162.7961731
261	171.0024414
259.2666321	179.7333679
257	188.2434082
255	196.8638916
253	205.484375
251	214.1048584
249.1942139	222.8057861
248	231.7600403
246	240.3805237
244.7063904	249.2936096
243	258.0357056
241	266.656189
238.0972595	274.9027405
236	283.4829407
233.2197571	291.7802429
230.0739136	299.9260864
227	308.1017456
224	316.3080139
221	324.5142822
217.4904938	332.509491
214	340.5126038
210	348.304657
206.6387177	356.3612671
202.0786591	363.9213562
198.2256927	371.774292
193.6656342	379.3343506
186.9842529	386.0157471
179.4241791	390.5758057
170.9854279	393.0145569
162.3589172	395
153.3242188	396
144.2895203	397
135.180191	396.1801758
125.8627548	395.8627625
117.1854248	394
108.6923676	391.6923828
101.1322403	387.1322327
93.8650589	381.8650513
87.18366241	375.1836548
81.20938873	368.2093811
75.23510742	361.2351074
69.9679184	353.967926
64.70072174	346.7007141
59	339.6130981
55	331.8209229
52	323.614563
49.28864288	315.2886353
47	306.7876587
45	298.1671143
43	289.5465698
42	280.5118408
40	271.8912964
38.89855576	262.8985596
37	254.2360229
36	245.2012939
34	236.5807495
33	227.5460205
31.65441132	218.6544037
30	209.8907471
29	200.8560181
27	192.2354736
26	183.2007446
24	174.5802002
23	165.5454712
21	156.9249268
20	147.8901978
19	138.8554688
18	129.8207397
17	120.7860107
16	111.7512817
15	102.7165527
14	93.68182373
13	84.64709473
12	75.61236572
11	66.57763672
10	57.54290771
9.555529594	48.11077118
8.844427109	38.68865204
8.133323669	29.26653481
7.42222023	19.84441757
6.711116791	10.42229939
Cephalophus_monticola
311	1
311	12.1224966
311	23.24499321
312	33.95327377
312	45.07577133
312	56.19826889
312	67.32076263
312	78.44326019
313	89.15154266
313	100.2740402
312	110.9823227
312	122.1048203
312	133.2273102
311	143.9355927
310	154.6438751
309	165.3521576
307	175.646225
305.7493286	186.2506714
304	196.6485748
302	206.9426422
300	217.2367096
298	227.530777
296	237.8248444
294	248.1189117
292	258.4129639
290	268.7070313
287	278.5868835
284	288.4667358
281.4620361	298.5379639
278.5469971	308.4530029
276	318.5205078
273	328.4003601
270	338.2802124
267	348.1600647
264	358.039917
261	367.9197693
258	377.7996216
254.5195465	387.4804688
251	397.1451111
247.9823456	407.0176392
244	416.4906006
240.0309448	425.9690552
236	435.421875
230.6653137	444.3346863
222.8005219	452.1994629
214.3499451	458.6500549
205.443512	464
195.9777832	468
186.0691833	470.9308167
175.8037109	473
165.0953979	474
154.387085	473
144.0929565	471
135.0293121	466.0292969
126.28582	460.2858276
117.7669678	454
109.3846283	447.3846436
101.2269592	440.2269592
93.09796143	433
85.20446014	425.2044678
78.04678345	417.0467834
72	408.428894
67	399.3773804
63.64461517	389.6446228
60.72950745	379.7294922
58	369.7375488
55	359.857605
52.69131088	349.6913147
50	339.6835327
47.56822205	329.5682373
45	319.5094604
43	309.215332
40.23715591	299.2371521
38	289.0412598
35.82117462	278.821167
33	268.8671875
31	258.5730591
29	248.2789307
26.28212547	238.2821198
24	228.1048584
22	217.81073
20	207.5166016
18	197.2224731
15.94931221	186.9493103
14	176.6342163
13	165.9259033
12	155.2175903
11	144.5092773
10	133.8009644
9.065514565	123.0655136
9	111.9701538
8	101.2618408
8	90.13934326
7	79.43103027
7	68.30859375
6	57.6003418
6	46.47790527
5.813603878	35.35775757
5.542405605	24.23862648
5.271207333	13.11949539
Cephalophus_natelensis
489	1
488	15.04191589
488	29.49804497
487	43.53995895
486	57.58187485
486	72.03800201
485	86.07991791
484	100.1218338
484	114.5779648
483	128.619873
482	142.6617889
481.2095032	156.7904816
480	170.7456207
478.4431152	184.5568695
477	198.4152374
474.969635	212.030365
473	225.670639
470.0819397	238.9180603
468	252.5118103
466	266.1394958
464	279.7671814
462	293.3948669
460	307.0225525
458	320.650238
457	334.6921387
456	348.7340393
455.1584473	362.8415527
454	376.8178406
451	390.031311
448	403.2447815
444	416.0440369
440	428.8432922
435.5456543	441.4543457
430.9804993	454.0195007
425.7082214	466.2917786
420.4359741	478.5640259
415	490.7685547
409	502.739563
403	514.7105713
396.5180969	526.4819336
387.0032043	536.9968262
376.1954041	545.8046265
364.7196655	553
352.3344727	558
339.9492798	563
327.1499023	567
313.9549561	570.0450439
300.7227783	573
287.5092163	576
273.8814697	578
259.8865051	579.1134644
246.211792	581
231.7556763	581
217.2995605	581
204.0859985	578
191.7008057	573
180.6877289	564.6877441
170.4657135	554.4656982
160.9508057	543.9508057
152.1429901	533.1430054
144.7494049	521.7493896
138.0628357	510.0628357
132	498.1179199
126	486.1469116
120	474.1759033
114	462.204895
108.8724899	449.8724976
103	437.8486938
98	425.463501
94	412.6641235
91	399.4505615
88.87464905	385.8746338
86	372.6091309
84	358.9813232
82	345.3535156
81	331.3115234
79	317.6837158
77	304.0559082
74	290.8422852
70.03029633	278.030304
[truncated: 10,625 more rows]
