# Supplementary material for: Snout Shape in Extant Ruminants
Source: PLoS One. 2014 Nov 5;9(11):e112035. doi: 10.1371/journal.pone.0112035 (PMC4221202; doi:10.1371/journal.pone.0112035)
Supplement: File S2 — Ruminant phylogeny used for comparative analysis. (TXT) [file pone.0112035.s005.txt]

#NEXUS
[written Wed Jul 16 21:26:39 EST 2014 by Mesquite  version 2.75 (build 566) at ese-jtlap/10.1.1.6]

BEGIN TAXA;
	TITLE Taxa;
	DIMENSIONS NTAX=104;
	TAXLABELS
		Addax_nasomaculatus Aepyceros_melampus Alcelaphus_buselaphus Alces_alces Ammodorcas_clarkei Antidorcas_marsupialis Antilocapra_americana Antilope_cervicapra Axis_axis Blastocerus_dichotomus Bos_taurus Boselaphus_tragocamelus Capra_falconeri Capreolus_capreolus Cephalophus_dorsalis Cephalophus_harveyi Cephalophus_maxwelli Cephalophus_monticola Cephalophus_natalensis Cephalophus_niger Cephalophus_nigrifrons Cephalophus_rufilatus Cephalophus_silvicultor Cephalophus_zebra Cervus_duvaucelii Cervus_elaphus Cervus_eldii Cervus_nippon Cervus_timorensis Cervus_unicolor Connochaetes_gnou Connochaetes_taurinus Dama_dama Damaliscus_lunatus Damaliscus_pygargus Dorcatragus_megalotis Elaphodus_cephalophus Elaphurus_davidianus Gazella_bennettii Gazella_cuvieri Gazella_dama Gazella_dorcas Gazella_gazella Nanger_granti Gazella_leptoceros Gazella_rufifrons Gazella_saudiya Gazella_soemmeringi Gazella_spekei Gazella_subgutturosa Eudorcas_thomsonii Giraffa_camelopardalis Hippocamelus_antisensis Hippotragus_equinus Hippotragus_niger Hydropodus_inermis Kobus_ellipsiprymnus Kobus_kob Kobus_leche Kobus_megaceros Kobus_vardonii Litocranius_walleri Madoqua_saltiana Mazama_americana Mazama_gouazoubia Moschus_moschiferus Muntiacus_crinifrons Muntiacus_muntjak Muntiacus_reevesi Neotragus_batesi Neotragus_moschatus Neotragus_pygmaeus Odocoileus_hemionus Odocoileus_virginianus Oreotragus_oreotragus Oryx_gazella Oryx_leucoryx Ovis_aries Ozotoceros_bezoarticus Pelea_capreolus Procapra_gutturosa Procapra_picticaudata Procapra_przewalskii Pseudois_nayaur Pudu_puda Rangifer_tarandus Raphicerus_campestris Raphicerus_melanotis Raphicerus_sharpei Redunca_arundinum Redunca_fulvorufula Redunca_redunca Sylvicapra_grimmia Taurotragus_oryx Tetracerus_quadricornis Tragelaphus_angasi Tragelaphus_buxtoni Tragelaphus_eurycerus Tragelaphus_imberbis Tragelaphus_scriptus Tragelaphus_spekii Tragelaphus_streptisceros Tragulus_javanicus Tragulus_napu 
	;

END;


BEGIN TREES;
	Title 'Trees from "BinindaRevised.tre"';
	LINK Taxa = Taxa;
	TRANSLATE
		1 Addax_nasomaculatus,
		2 Aepyceros_melampus,
		3 Alcelaphus_buselaphus,
		4 Alces_alces,
		5 Ammodorcas_clarkei,
		6 Antidorcas_marsupialis,
		7 Antilocapra_americana,
		8 Antilope_cervicapra,
		9 Axis_axis,
		10 Blastocerus_dichotomus,
		11 Bos_taurus,
		12 Boselaphus_tragocamelus,
		13 Capra_falconeri,
		14 Capreolus_capreolus,
		15 Cephalophus_dorsalis,
		16 Cephalophus_harveyi,
		17 Cephalophus_maxwelli,
		18 Cephalophus_monticola,
		19 Cephalophus_natalensis,
		20 Cephalophus_niger,
		21 Cephalophus_nigrifrons,
		22 Cephalophus_rufilatus,
		23 Cephalophus_silvicultor,
		24 Cephalophus_zebra,
		25 Cervus_duvaucelii,
		26 Cervus_elaphus,
		27 Cervus_eldii,
		28 Cervus_nippon,
		29 Cervus_timorensis,
		30 Cervus_unicolor,
		31 Connochaetes_gnou,
		32 Connochaetes_taurinus,
		33 Dama_dama,
		34 Damaliscus_lunatus,
		35 Damaliscus_pygargus,
		36 Dorcatragus_megalotis,
		37 Elaphodus_cephalophus,
		38 Elaphurus_davidianus,
		39 Gazella_bennettii,
		40 Gazella_cuvieri,
		41 Gazella_dama,
		42 Gazella_dorcas,
		43 Gazella_gazella,
		44 Nanger_granti,
		45 Gazella_leptoceros,
		46 Gazella_rufifrons,
		47 Gazella_saudiya,
		48 Gazella_soemmeringi,
		49 Gazella_spekei,
		50 Gazella_subgutturosa,
		51 Eudorcas_thomsonii,
		52 Giraffa_camelopardalis,
		53 Hippocamelus_antisensis,
		54 Hippotragus_equinus,
		55 Hippotragus_niger,
		56 Hydropodus_inermis,
		57 Kobus_ellipsiprymnus,
		58 Kobus_kob,
		59 Kobus_leche,
		60 Kobus_megaceros,
		61 Kobus_vardonii,
		62 Litocranius_walleri,
		63 Madoqua_saltiana,
		64 Mazama_americana,
		65 Mazama_gouazoubia,
		66 Moschus_moschiferus,
		67 Muntiacus_crinifrons,
		68 Muntiacus_muntjak,
		69 Muntiacus_reevesi,
		70 Neotragus_batesi,
		71 Neotragus_moschatus,
		72 Neotragus_pygmaeus,
		73 Odocoileus_hemionus,
		74 Odocoileus_virginianus,
		75 Oreotragus_oreotragus,
		76 Oryx_gazella,
		77 Oryx_leucoryx,
		78 Ovis_aries,
		79 Ozotoceros_bezoarticus,
		80 Pelea_capreolus,
		81 Procapra_gutturosa,
		82 Procapra_picticaudata,
		83 Procapra_przewalskii,
		84 Pseudois_nayaur,
		85 Pudu_puda,
		86 Rangifer_tarandus,
		87 Raphicerus_campestris,
		88 Raphicerus_melanotis,
		89 Raphicerus_sharpei,
		90 Redunca_arundinum,
		91 Redunca_fulvorufula,
		92 Redunca_redunca,
		93 Sylvicapra_grimmia,
		94 Taurotragus_oryx,
		95 Tetracerus_quadricornis,
		96 Tragelaphus_angasi,
		97 Tragelaphus_buxtoni,
		98 Tragelaphus_eurycerus,
		99 Tragelaphus_imberbis,
		100 Tragelaphus_scriptus,
		101 Tragelaphus_spekii,
		102 Tragelaphus_streptisceros,
		103 Tragulus_javanicus,
		104 Tragulus_napu;
	TREE 'mammalST bestDates+++' = (((((((((1:5.2,(76:3.0,77:3.0)'944_Oryx':2.2)943:3.4,(54:5.3,55:5.3)'945_Hippotragus':3.3)'942_Hippotraginae':10.8,(3:13.8,(31:3.4,32:3.4)'948_Connochaetes':10.4,(34:11.6,35:11.6)950:2.2)'946_Alcelaphinae':5.6)941:2.2,(78:14.5,(13:13.5,84:13.5)961:1.0)954:7.1)940:1.4,2:23.0,(5:10.5,6:10.5,(8:7.6,((((39:1.3,47:1.3)974:0.4,((40:0.3,45:0.3)976:0.3,50:0.6)975:1.1)973:0.6,((42:1.9,43:1.9)978:0.2,49:2.1)977:0.2)972:3.5,((41:1.0,48:1.0)980:0.4,44:1.4)979:4.4,(46:0.3,51:0.3)981:5.5)'971_Gazella':1.8)970:2.9,62:10.5)969:12.5,((((15:3.8,23:3.8)987:3.1,((16:1.7,19:1.7)990:0.8,(21:1.2,22:1.2)991:1.3)989:4.4,20:6.9,24:6.9)'984_Cephalophus1*':1.2,93:8.1)983:4.7,(17:9.4,18:9.4)'992_Cephalophus2*':3.4)'982_Cephalophinae':10.2,(36:7.2,((87:2.4,89:2.4)995:2.2,88:4.6)'994_Raphicerus':2.6)'993_Antilopinae2*':15.8,((((57:13.8,(59:11.1,60:11.1)1000:2.7)999:0.3,(58:6.9,61:6.9)1001:7.2)'998_Kobus':3.2,((90:6.3,92:6.3)1003:1.8,91:8.1)'1002_Redunca':9.2)'997_Reduncinae':1.1,80:18.4)996:4.6,63:23.0,70:23.0,71:23.0,72:23.0,75:23.0,(81:6.0,82:6.0,83:6.0)'1004_Antilopinae3*_Procapra':17.0)939:4.5,(11:22.7,((12:6.8,95:6.8)1016:15.6,((94:8.6,102:8.6)1018:9.6,96:18.2,97:18.2,((98:7.8,101:7.8)1021:2.9,100:10.7)'1020_Tragelaphus*':7.5,99:18.2)1017:4.2)1015:0.3)'1005_Bovinae':4.8)'938_Bovidae':0.2,((((4:15.4,(14:8.4,56:8.4)1026:7.0)1025:1.1,((10:4.2,(53:4.0,79:4.0)1030:0.2,(64:0.2,65:0.2)'1032_Mazama':4.0,(73:4.0,74:4.0)'1033_Odocoileus':0.2,85:4.2)1029:7.3,86:11.5)'1028_Odocoileinae2*':5.0)1024:1.7,((9:12.5,((25:7.9,26:7.9,27:7.9,28:7.9,29:7.9,30:7.9,38:7.9)1039:4.4,33:12.299999999999999)1038:0.2)'1036_Cervinae':4.4,(37:13.8,(67:6.0,68:6.0,69:6.0)'1042_Muntiacus':7.8)'1041_Muntiacinae':3.1)1035:1.3)'1023_Cervidae':9.3,66:27.5)1022:0.2)937:0.1,(7:20.1,52:20.1)1046:7.7)936:20.9,(103:12.9,104:12.9)'1049_Tragulus':35.8)935:127.5;

END;


Begin MESQUITE;
		MESQUITESCRIPTVERSION 2;
		TITLE AUTO;
		tell ProjectCoordinator;
		timeSaved 1405509999385;
		getEmployee #mesquite.minimal.ManageTaxa.ManageTaxa;
		tell It;
			setID 0 1155814086043600710;
			tell It;
				setSelected  81;
				attachments ;
			endTell;
		endTell;
		getWindow;
		tell It;
			suppress;
			setResourcesState false false 185;
			setPopoutState 400;
			setExplanationSize 0;
			setAnnotationSize 0;
			setFontIncAnnot 0;
			setFontIncExp 0;
			setSize 667 634;
			setLocation 683 0;
			setFont SanSerif;
			setFontSize 10;
			getToolPalette;
			tell It;
			endTell;
			desuppress;
		endTell;
		getEmployee  #mesquite.minimal.ManageTaxa.ManageTaxa;
		tell It;
			showTaxa #1155814086043600710 #mesquite.lists.TaxonList.TaxonList;
			tell It;
				setTaxa #1155814086043600710;
				getWindow;
				tell It;
					newAssistant  #mesquite.lists.DefaultTaxaOrder.DefaultTaxaOrder;
					newAssistant  #mesquite.lists.TaxonListCurrPartition.TaxonListCurrPartition;
					setExplanationSize 30;
					setAnnotationSize 20;
					setFontIncAnnot 0;
					setFontIncExp 0;
					setSize 482 567;
					setLocation 683 0;
					setFont SanSerif;
					setFontSize 10;
					getToolPalette;
					tell It;
						setTool mesquite.lists.TaxonList.TaxonListWindow.ibeam;
					endTell;
					setActive;
				endTell;
				showWindow;
				getEmployee #mesquite.lists.ColorTaxon.ColorTaxon;
				tell It;
					setColor Red;
					removeColor off;
				endTell;
				getEmployee #mesquite.lists.TaxonListAnnotPanel.TaxonListAnnotPanel;
				tell It;
					togglePanel off;
				endTell;
			endTell;
		endTell;
		getEmployee  #mesquite.trees.BasicTreeWindowCoord.BasicTreeWindowCoord;
		tell It;
			makeTreeWindow #1155814086043600710  #mesquite.trees.BasicTreeWindowMaker.BasicTreeWindowMaker;
			tell It;
				suppressEPCResponse;
				setTreeSource  #mesquite.trees.StoredTrees.StoredTrees;
				tell It;
					setTreeBlock 1;
					toggleUseWeights off;
				endTell;
				setAssignedID 831.1405508557916.5916432716701737720;
				getTreeWindow;
				tell It;
					setExplanationSize 30;
					setAnnotationSize 20;
					setFontIncAnnot 0;
					setFontIncExp 0;
					setSize 482 567;
					setLocation 683 0;
					setFont SanSerif;
					setFontSize 10;
					getToolPalette;
					tell It;
					endTell;
					showPage 1;
					getTreeDrawCoordinator #mesquite.trees.BasicTreeDrawCoordinator.BasicTreeDrawCoordinator;
				tell It;
					suppress;
					setTreeDrawer  #mesquite.trees.SquareTree.SquareTree;
					tell It;
						setNodeLocs #mesquite.trees.NodeLocsStandard.NodeLocsStandard;
						tell It;
							branchLengthsToggle off;
							toggleScale on;
							toggleBroadScale off;
							toggleCenter on;
							toggleEven on;
						endTell;
						setEdgeWidth 6;
						orientUp;
						setCornerMode Right_Angle  50;
					endTell;
					setBackground White;
					setBranchColor Black;
					showNodeNumbers off;
					showBranchColors on;
					labelBranchLengths off;
					centerBrLenLabels on;
					showBrLensUnspecified on;
					showBrLenLabelsOnTerminals on;
					setBrLenLabelColor 0 0 255;
					setNumBrLenDecimals 6;
					desuppress;
					getEmployee #mesquite.trees.BasicDrawTaxonNames.BasicDrawTaxonNames;
					tell It;
						setColor Black;
						toggleColorPartition on;
						toggleShadePartition off;
						toggleShowFootnotes on;
						toggleNodeLabels on;
						toggleCenterNodeNames off;
						toggleShowNames on;
						namesAngle ?;
					endTell;
				endTell;
					setTreeNumber 1;
					setDrawingSizeMode 0;
					toggleLegendFloat on;
					scale 0;
					toggleTextOnTree off;
					showWindow;
				endTell;
				desuppressEPCResponse;
				getEmployee #mesquite.trees.ColorBranches.ColorBranches;
				tell It;
					setColor Red;
					removeColor off;
				endTell;
				getEmployee #mesquite.ornamental.BranchNotes.BranchNotes;
				tell It;
					setAlwaysOn off;
				endTell;
				getEmployee #mesquite.ornamental.ColorTreeByPartition.ColorTreeByPartition;
				tell It;
					colorByPartition off;
				endTell;
				getEmployee #mesquite.ornamental.DrawTreeAssocDoubles.DrawTreeAssocDoubles;
				tell It;
					setOn on;
					setDigits 4;
					writeAsPercentage off;
					toggleCentred on;
					toggleHorizontal on;
					toggleWhiteEdges on;
					setFontSize 10;
					setOffset 0  0;
				endTell;
				getEmployee #mesquite.ornamental.DrawTreeAssocStrings.DrawTreeAssocStrings;
				tell It;
					setOn on;
					toggleCentred on;
					toggleHorizontal on;
					setFontSize 10;
					setOffset 0  0;
				endTell;
				getEmployee #mesquite.trees.TreeInfoValues.TreeInfoValues;
				tell It;
					panelOpen false;
				endTell;
			endTell;
		endTell;
		endTell;
end;
